# Supplementary material for: Retinoic Acid Fluctuation Activates an Uneven, Direction-Dependent Network-Wide Robustness Response in Early Embryogenesis
Source: Front Cell Dev Biol. 2021 Oct 20;9:747969. doi: 10.3389/fcell.2021.747969 (PMC8564372; doi:10.3389/fcell.2021.747969)
Supplement: Supplementary file 2 [file Table_1.XLSX]

## Sheet: readme
Extended Data 1. The Excel file contains the complete list of gene identifiers represented in the COMPACT matrix corresponding to Figure 4B.
This Extended Data workbook contans following sheets:
Extended Data 1 (counts): COMPACT matrix from Fig 6 with counts of transcripts corresponding to RA vs. Control and DEAB vs. Control patterns
Extended Data 1 (names): COMPACT matrix from Fig 6 with Gene Symbol/Locus Tag corresponding to RA vs. Control and DEAB vs. Control patterns
Extended Data 1 (patterns): List of all genes with their RA vs. Control and DEAB vs. Control patterns

## Sheet: Extended Data 1 (counts)
										RA vs. Control
										-1	-1	-1	-1	-1		0	0	0	0	0		0	0	0		0		0		1	1	1	1	1	1	1	1		0	0	0	0	0		0	0	0		0
										-1	-1	0	0	0		-1	-1	-1	-1	-1		0	0	0		0		0		1	1	1	0	0	0	0	0		1	1	1	1	1		0	0	0		0
										-1	0	0	0	0		-1	-1	0	0	0		-1	-1	-1		0		0		1	1	0	1	0	0	0	-1		1	1	0	0	0		1	1	1		0
										-1	0	-1	0	1		-1	0	-1	0	1		-1	0	1		-1		0		1	0	0	1	1	0	-1	-1		1	0	1	0	-1		1	0	-1		1
DEAB vs. Control		-1		-1		-1		-1		5																		16		5									2
		-1		-1		0		0
		-1		0		0		-1
		-1		0		0		0
		-1		0		0		1
		0		-1		-1		-1								5										1		9		2									4						1
		0		-1		-1		0
		0		-1		0		-1
		0		-1		0		0
		0		-1		0		1
		0		0		-1		-1								2						14						59		3									4						1				2
		0		0		-1		0
		0		0		-1		1
		0		0		0		-1														10				27		80		5									4						8				2
		0		0		0		0		4						25						41				29				13									42						24				15
		1		1		1		1														1						10		3															1				1
		1		1		1		0
		1		1		0		0
		1		0		1		1
		1		0		0		1
		1		0		0		0
		1		0		0		-1
		1		0		-1		-1
		0		1		1		1																		1		3											1
		0		1		1		0
		0		1		0		1
		0		1		0		0
		0		1		0		-1
		0		0		1		1								2										1		31																	7				5
		0		0		1		0
		0		0		1		-1
		0		0		0		1																				16											1										5
										9						34						66				59		224		31									58						42				30

## Sheet: Extended Data 1 (names)
										RA vs. Control
										-1	-1	-1	-1	-1		0	0	0	0	0		0	0	0		0		0		1	1	1	1	1	1	1	1		0	0	0	0	0		0	0	0		0
										-1	-1	0	0	0		-1	-1	-1	-1	-1		0	0	0		0		0		1	1	1	0	0	0	0	0		1	1	1	1	1		0	0	0		0
										-1	0	0	0	0		-1	-1	0	0	0		-1	-1	-1		0		0		1	1	0	1	0	0	0	-1		1	1	0	0	0		1	1	1		0
										-1	0	-1	0	1		-1	0	-1	0	1		-1	0	1		-1		0		1	0	0	1	1	0	-1	-1		1	0	1	0	-1		1	0	-1		1
DEAB vs. Control		-1		-1		-1		-1		LOC108696614, LOC108697696, LOC108717871, LOC108718877, sp5.L																		ccnb3.S, cdx2.L, cdx4.L, cyp1a1.L, degs3.S, hes9.1.S, hoxd1.S, LOC108696247, LOC108711646, LOC108712680, LOC108716972, MGC53782, myf5.L, myf5.S, prdm14.S, xk81a1.L		cyp26a1.S, dhrs3.L, hoxa1.L, hoxa1.S, LOC108708049									hoxd1.L, meis3.L
		-1		-1		0		0
		-1		0		0		-1
		-1		0		0		0
		-1		0		0		1
		0		-1		-1		-1								LOC108699739, LOC108701743, LOC108710735, Xelaev18028212m, Xelaev18032572m										LOC108710253		cblb.S, gbx2.2.L, LOC108701418, LOC108713212, LOC108718385, MGC53311, MGC53311, mmp19.L, plod2.S, Xelaev18028211m		hoxa2.S, LOC108697667									cyp26c1.L, gbx2.1.L, hoxb1.S, LOC108701808						Xelaev18012504m
		0		-1		-1		0
		0		-1		0		-1
		0		-1		0		0
		0		-1		0		1
		0		0		-1		-1								LOC108698264, tmem72.S						agr2.L, agr2.S, egln2.S, fezf2.S, LOC108702930, LOC108703553, LOC108704734, LOC108708295, LOC108717214, LOC733321, mmp21.L, Xelaev18029607m, Xelaev18044475m, Xelaev18037195m						actc1.L, adhfe1.S, alad.L, apln.S, atp2a1.L, casz1.S, cdc20b.L, col2a1.L, foxn4.L, fucolectin.S, galnt5.L, has3.S, hes3.3.L, hhip.L, hoxa7.L, hoxa7.S, hoxa9.S, hoxb4.S, hoxd4.L, irgq.L, kcne1.L, LOC100137623, LOC108696612, LOC108697693, LOC108701191, LOC108701391, LOC108701747, LOC108702520, LOC108702929, LOC108703220, LOC108706506, LOC108706791, LOC108708637, LOC108711584, LOC108712587, LOC10871…		cmtm5.L, cyp26c1.S, LOC108703560									abhd14a.S, hnf1b.S, LOC108699981, LOC108718689						LOC100489456.L				gcnt2.L, LOC108701709
		0		0		-1		0
		0		0		-1		1
		0		0		0		-1														fezf2.L, isl1.L, LOC108699487, LOC108705666, LOC108707261, MGC52622, nkain4, nkx3-1.L, pitx2.L, Xelaev18036730m				LOC398451, bcam.L, ezr.S, frk.L, junb.S, lhx2, LOC108696065, LOC108697896, LOC108698394, LOC108700097, LOC108709197, LOC108710743, LOC108711334, LOC398146, MGC52890, nkx3-1.S, pax2.L, pitx2.S, rax.L, rax.S, sall2.L, six3.L, spib.L, tbx20.L, Xelaev18018201m, Xelaev18032054m, Xelaev18039829m		act2, adck1.L, ankrd37.L, aplp1.L, arhgap28.L, asb2.S, atp12a.S, casd1.L, cbx7.S, cfi.L, col5a2.L, col9a1.L, csgalnact1.L, dnah1.L, egln3.S, emilin3.L, eps8l2.L, fgfr3.L, frmd6.L, frmd6.S, galnt16.L, gdf10.L, gpd1.L, hes5.2.L, hnf1b.L, hoxb9, itln1.L, kitlg.S, klhl31.L, LOC108695787, LOC108697382, LOC108697686, LOC108699342, LOC108700460, LOC108702915, LOC108707118, LOC108710066, LOC108711059, LO…		hoxa3.S, junb.L, LOC108709667, prph.L, Xelaev18044028m									dmrt2.L, LOC108715248, neurog3.S, tdgf1.2.S						hoxa5.S, LOC108707893, LOC108709115, neb.L, nfib.L, pax6.S, sema3f.L, Xelaev18038437m				fetub.S, LOC108708243
		0		0		0		0		ckmt1b.L, krt5.7.L, msx1.L, Xelaev18011867m						ag1.S arhgap28.S cracr2a.L cyp2u1.L foxb2.S frs3.S LOC108699710 LOC108702620 LOC108710077 LOC108716978 LOC108716994 LOC108718084 LOC108718964, LOC108719498, lypd6.S, msgn1.L, neurog2.L, phex.L, ripply2.2.S, Xelaev18002989m, Xelaev18003027m, Xelaev18010067m, Xelaev18028074m, Xelaev18028744m, Xelaev18029531m						anxa9.L, capn2.2.S, catip.L, clmp.L, cmahp.L, fign.S, henmt1.L, hesx1.L, irak2.L, lmx1b.1.S, LOC108695307, LOC108696278, LOC108698731, LOC108699208, LOC108700758, LOC108700968, LOC108708814, LOC108708949, LOC108709468, LOC108710991, LOC108715566, LOC108717744, LOC108718763, LOC108720089, mid1ip1.S, olfm4.L, olig2.S, pak6.L, ppl.S, rab3a.L, ripply2.1.S, spdef.S, tet2.L, vill.L, Xelaev18000416m, Xe…				anxa11.L, axl.S, cntn1.S, dlx2.L, dmbx1.L, fam69c.S, fosl2.L, galnt12.L, LOC100492168.L, LOC108697441, LOC108707313, LOC108709611, LOC108712628, LOC108714609, LOC108718065, map1a.L, map2.S, nab1.L, palm2.L, snai2.L, snx21.L, st3gal4.L, thbs2.L, tnks.L, wfikkn1.L, Xelaev18021225m, Xelaev18026345m, Xelaev18033775m, Xelaev18042539m				cyp26a1.L emid1.L, LOC108704628, mxi1.L, mxra5.S, rsad2.L, sh2d3c.S, skida1.L, skida1.S, Xelaev18025355m, Xelaev18030797m, Xelaev18030798m, zc3h12c.S									arid1b.S, atp6a1, ca14.S, cbfb.L, ccdc68.L, cebpd.S, chst3.L, flt1.L, gabbr1.L, gpr61.S, ipmk.L, kcp.L, kiaa1324.S, lgmn.L, LOC100490918.L, LOC108697144, LOC108702480, LOC108703372, LOC108709893, LOC108711731, LOC108713233, LOC108718242, lzts1.L, mid1ip1.L, nktr.L, nr6a1.S, ptk2b.L, rasal1.L, rel.L, sh2d3c.L, slc16a9.L, slc2a2.L, slc4a1.S, slc6a16.L, slco5a1.S, Xelaev18016253m, Xelaev18035966m, X…						adgrb2.S, adgrg1.L, arg2.S, arhgef37.L, col1a2.L, gprc5b.S, itga2.L, LOC108699193, LOC108706676, LOC108709231, LOC108711322, LOC108714489, LOC495944, mtss1l.S, nodal1.L, rxfp1.S, sh3glb2.L, Xelaev18006872m, Xelaev18016928m, Xelaev18038435m, Xelaev18038436m, Xelaev18039075m, Xelaev18042537m, Xelaev18046452m				LOC108703775, galm.L, hhip.S, hrg.L, immp1l.S, kcnq3.S, LOC100135146.L, LOC108708905, LOC108709269, olig3.S, oxct1.S, robo4.S, Xelaev18005375m, Xelaev18017174m, Xelaev18021343m
		1		1		1		1														prox1.S						angptl4.L, btg3.S, fbxo43.L, kbp, LOC108705579, plk4.S, sh3tc2.L, Xelaev18008577m, Xelaev18023981m, Xelaev18035570m		LOC398162, Xelaev18009606m, Xelaev18003950m															Xelaev18009605m				c9.L
		1		1		1		0
		1		1		0		0
		1		0		1		1
		1		0		0		1
		1		0		0		0
		1		0		0		-1
		1		0		-1		-1
		0		1		1		1																		LOC108696478		mapre2.L, tmem251-b, ubxn2b.L											irf8.S
		0		1		1		0
		0		1		0		1
		0		1		0		0
		0		1		0		-1
		0		0		1		1								col17a1.L, znf414.L										socs3.S		adam19.S, adora2a.S, amn1.L, c3ar1.L, cdkn1a.L, cldn5.S, cpsf4l.S, h2afj.L, klhl22.S, lgr5.L, LOC108695445, LOC108695515, LOC108700210, LOC108708817, LOC108718111, LOC108718463, LOC108719956, mab21l2.L,nt5m.L, nt5m.S, ntng2.L, p2ry2.S, parp3.L, ptprt.L, sox1.S, spon2.S, ulk1.S, Xelaev18013247m, Xelaev18014057m, Xelaev18038459m, Xelaev18041953m																	anapc16.S, arhgef33.S, mafb.L, Xelaev18006557m, Xelaev18023530m, Xelaev18031039m, Xelaev18031374m				arhgef25.L, gjc2.L, rbl2.L, socs4.S, Xelaev18003967m
		0		0		1		0
		0		0		1		-1
		0		0		0		1																				exoc3l1.L, fam189a2.S, fam195a.S, fdps.L, LOC108708366, LOC108714881, LOC108715166, LOC108715571, LOC108715864, LOC108718256, mxd4.L, ppic.S, slc2a15a.L, slc43a2.L, stard5.L, Xelaev18015729m											rilpl1.L										baiap2.L, emilin3.S, LOC108696466, LOC108716948, Xelaev18039416m
										9						34						66				59		224		31									58						42				30

## Sheet: Extended Data 1 (patterns)
Gene ID	Gene Names	RA vs. Control pattern	DEAB vs. Control pattern
Xelaev18000019m	arhgap28.S	0_-1_0_0	0_0_0_0
Xelaev18000021m	tmem200c.S	0_0_0_0	0_0_0_0
Xelaev18000024m	Xelaev18000024m	0_0_0_0	0_0_0_0
Xelaev18000027m	bcap31.L	0_0_0_0	0_0_0_0
Xelaev18000028m	LOC108705394	0_0_0_0	0_0_0_0
Xelaev18000030m	smc1a.L	0_0_0_0	0_0_0_0
Xelaev18000032m	hsd17b10.L	0_0_0_0	0_0_0_0
Xelaev18000034m	gpkow.L	0_0_0_0	0_0_0_0
Xelaev18000036m	prickle3.L	0_0_0_0	0_0_0_0
Xelaev18000038m	klhl7.S	0_0_0_0	0_0_0_0
Xelaev18000039m	igf2bp3.S	0_0_0_0	0_0_0_0
Xelaev18000040m	Xelaev18000040m	0_0_0_0	0_0_0_0
Xelaev18000053m	tmem132a.L	0_0_0_0	0_0_0_0
Xelaev18000061m	hinfp.S	0_0_0_0	0_0_0_0
Xelaev18000064m	cbl.S	0_0_0_0	0_0_0_0
Xelaev18000067m	Xelaev18000067m	0_0_0_0	0_0_0_0
Xelaev18000069m	mrps2.L	0_0_0_0	0_0_0_0
Xelaev18000071m	Xelaev18000071m	0_0_0_0	0_0_0_0
Xelaev18000090m	gkap1.L	0_0_0_0	0_0_0_0
Xelaev18000092m	LOC108705423	0_0_0_0	0_0_0_0
Xelaev18000093m	LOC108705424	0_0_0_0	0_0_0_0
Xelaev18000095m	Xelaev18000095m	0_0_0_0	0_0_0_0
Xelaev18000100m	LOC108705436	0_0_0_0	0_0_0_0
Xelaev18000112m	srsf10.L	0_0_0_0	0_0_0_0
Xelaev18000121m	gab1.L	0_0_0_0	0_0_0_0
Xelaev18000124m	LOC108705451	0_0_0_0	0_0_0_0
Xelaev18000128m	Xelaev18000128m	0_0_0_0	0_0_0_0
Xelaev18000129m	taf10.L	0_0_0_0	0_0_0_0
Xelaev18000132m	tnks.L	0_0_0_-1	0_0_0_0
Xelaev18000134m	ppp1r3b.L	0_0_0_0	0_0_0_0
Xelaev18000136m	eri1.L	0_0_0_0	0_0_0_0
Xelaev18000160m	Xelaev18000160m	0_0_0_0	0_0_0_0
Xelaev18000182m	LOC108705467	0_0_0_0	0_0_0_0
Xelaev18000188m	Xelaev18000188m	0_0_0_0	0_0_0_0
Xelaev18000191m	tmed10.L	0_0_0_0	0_0_0_0
Xelaev18000192m	Xelaev18000192m	0_0_0_0	0_0_0_0
Xelaev18000217m	Xelaev18000217m	0_0_0_0	0_0_0_0
Xelaev18000220m	stox1.L	0_0_0_0	0_0_0_0
Xelaev18000221m	ddx21.L	0_0_0_0	0_0_0_0
Xelaev18000223m	Xelaev18000223m	0_0_0_0	0_0_0_0
Xelaev18000236m	Xelaev18000236m	0_0_0_0	0_0_0_0
Xelaev18000265m	Xelaev18000265m	0_0_0_0	0_0_0_0
Xelaev18000268m	Xelaev18000268m	0_0_0_0	0_0_0_0
Xelaev18000278m	LOC108705510	0_0_0_0	0_0_0_0
Xelaev18000279m	LOC108705511	0_0_0_0	0_0_0_0
Xelaev18000280m	dad1.S	0_0_0_0	0_0_0_0
Xelaev18000304m	LOC108705521	0_0_0_0	0_0_0_0
Xelaev18000305m	c11orf57.S	0_0_0_0	0_0_0_0
Xelaev18000310m	Xelaev18000310m	0_0_0_0	0_0_0_0
Xelaev18000315m	LOC108705527	0_0_0_0	0_0_0_0
Xelaev18000317m	pom121-a	0_0_0_0	0_0_0_0
Xelaev18000339m	LOC108705534	0_0_0_0	0_0_0_0
Xelaev18000341m	val.L	0_0_0_0	0_0_-1_0
Xelaev18000342m	Xelaev18000342m	0_0_0_0	0_0_0_0
Xelaev18000348m	Xelaev18000348m	0_0_0_0	0_0_0_0
Xelaev18000356m	Xelaev18000356m	0_0_0_0	0_0_0_0
Xelaev18000361m	LOC108705541	0_0_0_0	0_0_0_0
Xelaev18000369m	LOC108706067	0_0_0_0	0_0_0_0
Xelaev18000370m	LOC108705543	0_0_0_0	0_0_0_0
Xelaev18000382m	c22orf39.L	0_0_0_0	0_0_0_0
Xelaev18000384m	hira.L	0_0_0_0	0_0_0_0
Xelaev18000401m	Xelaev18000401m	0_0_0_0	0_0_0_0
Xelaev18000405m	Xelaev18000405m	0_0_0_0	0_0_0_0
Xelaev18000406m	MGC81311	0_0_0_0	0_0_0_0
Xelaev18000411m	LOC108706072	0_0_0_0	0_0_0_0
Xelaev18000412m	kdelc2.L	0_0_0_0	0_0_0_0
Xelaev18000414m	calr.L	0_0_0_0	0_0_0_0
Xelaev18000416m	Xelaev18000416m	0_0_-1_0	0_0_0_0
Xelaev18000418m	Xelaev18000418m	0_0_0_0	0_0_0_0
Xelaev18000419m	Xelaev18000419m	0_0_0_0	0_0_0_0
Xelaev18000428m	Xelaev18000428m	0_0_0_0	0_0_0_0
Xelaev18000435m	Xelaev18000435m	0_0_0_0	0_0_0_0
Xelaev18000437m	Xelaev18000437m	0_0_0_0	0_0_0_0
Xelaev18000452m	Xelaev18000452m	0_0_0_0	0_0_0_0
Xelaev18000454m	LOC108705564	0_0_0_0	0_0_0_0
Xelaev18000460m	Xelaev18000460m	0_0_0_0	0_0_0_0
Xelaev18000462m	Xelaev18000462m	0_0_0_0	0_0_0_0
Xelaev18000470m	Xelaev18000470m	0_0_0_0	0_0_0_0
Xelaev18000471m	Xelaev18000471m	0_0_0_0	0_0_0_0
Xelaev18000496m	gdap2.S	0_0_0_0	0_0_0_0
Xelaev18000497m	wdr3.S	0_0_0_0	0_0_0_0
Xelaev18000507m	LOC108705582	0_0_0_0	0_0_0_0
Xelaev18000521m	Xelaev18000521m	0_0_0_0	0_0_0_0
Xelaev18000563m	samd8.S	0_0_0_0	0_0_0_0
Xelaev18000572m	adk.S	0_0_0_0	0_0_0_0
Xelaev18000573m	vcl.S	0_0_0_0	0_0_0_0
Xelaev18000575m	chuk.S	0_0_0_0	0_0_0_0
Xelaev18000578m	anxa11.S	0_0_0_0	0_0_0_0
Xelaev18000587m	ncoa4.S	0_0_0_0	0_0_0_0
Xelaev18000591m	haus7.S	0_0_0_0	0_0_0_0
Xelaev18000600m	ghitm.S	0_0_0_0	0_0_0_0
Xelaev18000620m	Xelaev18000620m	0_0_0_0	0_0_0_0
Xelaev18000626m	tspan14.S	0_0_0_0	0_0_0_0
Xelaev18000627m	LOC108703389	0_0_0_0	0_0_0_0
Xelaev18000630m	LOC108703391	0_0_0_0	0_0_0_0
Xelaev18000650m	glud1.S	0_0_0_0	0_0_0_0
Xelaev18000665m	sncg.S	0_0_0_0	0_0_0_0
Xelaev18000666m	mmrn2.S	0_0_0_0	0_0_0_0
Xelaev18000668m	bmpr1a.S	0_0_0_0	0_0_0_0
Xelaev18000673m	wapl.S	0_0_0_0	0_0_0_0
Xelaev18000682m	ccser2.S	0_0_0_0	0_0_0_0
Xelaev18000696m	Xelaev18000696m	0_0_0_0	0_0_0_0
Xelaev18000698m	LOC108706100	0_0_0_0	0_0_0_0
Xelaev18000716m	Xelaev18000716m	0_0_0_0	0_0_0_0
Xelaev18000720m	Xelaev18000720m	0_0_0_0	0_0_0_0
Xelaev18000725m	hist1h2bj.L	0_0_0_0	0_0_0_0
Xelaev18000726m	LOC108703479	0_0_0_0	0_0_0_0
Xelaev18000727m	MGC81419	0_0_0_0	0_0_0_0
Xelaev18000728m	slc44a2.S	0_0_0_0	0_0_0_0
Xelaev18000730m	ilf3.S	0_0_0_0	0_0_0_0
Xelaev18000731m	LOC108703477	0_0_0_0	0_0_0_0
Xelaev18000735m	qtrt1.S	0_0_0_0	0_0_0_0
Xelaev18000740m	LOC108703478	0_0_0_0	0_0_0_0
Xelaev18000741m	carm1.L	0_0_0_0	0_0_0_0
Xelaev18000742m	yipf2.S	0_0_0_0	0_0_0_0
Xelaev18000743m	c19orf52.S	0_0_0_0	0_0_0_0
Xelaev18000747m	LOC108703473	0_0_0_0	0_0_0_0
Xelaev18000758m	znf653.S	0_0_0_0	0_0_0_0
Xelaev18000759m	ecsit.S	0_0_0_0	0_0_0_0
Xelaev18000760m	tmem56.2.S	0_0_0_0	0_0_0_0
Xelaev18000763m	LOC108703482	0_0_0_0	0_0_0_0
Xelaev18000772m	LOC108703484	0_0_0_0	0_0_0_0
Xelaev18000773m	LOC108703483	0_0_0_0	0_0_0_0
Xelaev18000774m	Xelaev18000774m	0_0_0_0	0_0_0_0
Xelaev18000775m	farsa.S	0_0_0_0	0_0_0_0
Xelaev18000793m	rab3d.L	0_0_0_0	0_0_0_0
Xelaev18000802m	best2.S	0_0_0_0	0_0_0_0
Xelaev18000807m	ier2.S	0_0_0_0	0_0_0_0
Xelaev18000810m	LOC108703489	0_0_0_0	0_0_0_0
Xelaev18000811m	wdr83os.S	0_0_0_0	0_0_0_0
Xelaev18000812m	dhps.S	0_0_0_0	0_0_0_0
Xelaev18000813m	fbxw9.S	0_0_0_0	0_0_0_0
Xelaev18000814m	LOC495010	0_0_0_0	0_0_0_0
Xelaev18000815m	c19orf43.S	0_0_0_0	0_0_0_0
Xelaev18000816m	asna1.S	0_0_0_0	0_0_0_0
Xelaev18000819m	LOC108703493	0_0_0_0	0_0_0_0
Xelaev18000823m	LOC108703494	0_0_0_0	0_0_0_0
Xelaev18000824m	LOC108703495	0_0_0_0	0_0_0_0
Xelaev18000828m	c19orf53.S	0_0_0_0	0_0_0_0
Xelaev18000829m	khsrp.S	0_0_0_0	0_0_0_0
Xelaev18000833m	tubb4a.S	0_0_0_0	0_0_0_0
Xelaev18000838m	LOC108703505	0_0_0_0	0_0_0_0
Xelaev18000841m	LOC108703506	0_0_0_0	0_0_0_0
Xelaev18000842m	arrb1	0_0_0_0	0_0_0_0
Xelaev18000843m	rnasek.S	0_0_0_0	0_0_0_0
Xelaev18000848m	LOC108703508	0_0_0_0	0_0_0_0
Xelaev18000854m	LOC108703509	0_0_0_0	0_0_0_0
Xelaev18000863m	LOC108703514	0_0_0_0	0_0_0_0
Xelaev18000868m	LOC108703516	0_0_0_0	0_0_0_0
Xelaev18000876m	ap4m1.S	0_0_0_0	0_0_0_0
Xelaev18000892m	ctc1	0_0_0_0	0_0_0_0
Xelaev18000895m	hes7.2.S	0_0_0_0	0_0_0_0
Xelaev18000896m	LOC108703526	0_0_0_0	0_0_0_0
Xelaev18000899m	LOC108703528	0_0_0_0	0_0_0_0
Xelaev18000900m	trappc1.S	0_0_0_0	0_0_0_0
Xelaev18000917m	naa38.S	0_0_0_0	0_0_0_0
Xelaev18000926m	MGC82600	0_0_0_0	0_0_0_0
Xelaev18000928m	zpy1.S	0_0_0_0	0_0_0_0
Xelaev18000936m	xlzpc	0_0_0_0	0_0_0_0
Xelaev18000944m	psmb6.S	0_0_0_0	0_0_0_0
Xelaev18000954m	fis1.S	0_0_0_0	0_0_0_0
Xelaev18001004m	LOC108703555	0_0_0_0	0_0_0_0
Xelaev18001012m	LOC108703556	0_0_0_0	0_0_0_0
Xelaev18001014m	rnf167.S	0_0_0_0	0_0_0_0
Xelaev18001017m	LOC108703437	0_0_0_0	0_0_0_0
Xelaev18001020m	LOC108703558	0_0_0_0	0_0_0_0
Xelaev18001027m	srrt.S	0_0_0_0	0_0_0_0
Xelaev18001044m	slc12a9.S	0_0_0_0	0_0_0_0
Xelaev18001047m	pop7.S	0_0_0_0	0_0_0_0
Xelaev18001049m	Xelaev18001049m	0_0_0_0	0_0_0_0
Xelaev18001053m	LOC108703572	0_0_0_0	0_0_0_0
Xelaev18001054m	ephb4.L	0_0_0_0	0_0_0_0
Xelaev18001060m	senp3.S	0_0_0_0	0_0_0_0
Xelaev18001064m	Xelaev18001064m	0_0_0_0	0_0_0_0
Xelaev18001081m	LOC108703581	0_0_0_0	0_0_0_0
Xelaev18001082m	cldn7.S	0_0_0_0	0_0_0_0
Xelaev18001084m	ybx2.S	0_0_0_0	0_0_0_0
Xelaev18001094m	polr2a.S	0_0_0_0	0_0_0_0
Xelaev18001098m	LOC108706108	0_0_0_0	0_0_0_0
Xelaev18001105m	Xelaev18001105m	0_0_0_0	0_0_0_0
Xelaev18001106m	Xelaev18001106m	0_0_0_0	0_0_0_0
Xelaev18001108m	tp53rk.L	0_0_0_0	0_0_0_0
Xelaev18001119m	cherp.S	0_0_0_0	0_0_0_0
Xelaev18001121m	eps15l1.S	0_0_0_0	0_0_0_0
Xelaev18001123m	klf2.S	0_0_0_0	0_0_0_0
Xelaev18001124m	gdf3.S	0_0_0_0	0_0_0_0
Xelaev18001127m	cope.S	0_0_0_0	0_0_0_0
Xelaev18001128m	ddx49.S	0_0_0_0	0_0_0_0
Xelaev18001129m	homer3.S	0_0_0_0	0_0_0_0
Xelaev18001131m	LOC108703697	0_0_0_0	0_0_0_0
Xelaev18001132m	srp72.S	0_0_0_0	0_0_0_0
Xelaev18001136m	shb.S	0_0_0_0	0_0_0_0
Xelaev18001137m	gna11.S	0_0_0_0	0_0_0_0
Xelaev18001138m	aes.S	0_0_0_0	0_0_0_0
Xelaev18001141m	plpp2.S	0_0_0_0	0_0_0_0
Xelaev18001151m	borcs8.S	0_0_0_0	0_0_0_0
Xelaev18001152m	rfxank.S	0_0_0_0	0_0_0_0
Xelaev18001154m	LOC108703703	0_0_0_0	0_0_0_0
Xelaev18001157m	sugp1.S	0_0_0_0	0_0_0_0
Xelaev18001158m	mau2.S	0_0_0_0	0_0_0_0
Xelaev18001164m	gtpbp3.S	0_0_0_0	0_0_0_0
Xelaev18001174m	Xelaev18001174m	0_0_0_0	0_0_0_0
Xelaev18001177m	rnf170.S	0_0_0_0	0_0_0_0
Xelaev18001180m	ccdc124.S	0_0_0_0	0_0_0_0
Xelaev18001182m	MGC82312	0_0_0_0	0_0_0_0
Xelaev18001183m	LOC108703711	0_0_0_0	0_0_0_0
Xelaev18001192m	sin3b.S	0_0_0_0	0_0_0_0
Xelaev18001195m	myo9b.S	0_0_0_0	0_0_0_0
Xelaev18001197m	LOC108703715	0_0_0_0	0_0_0_0
Xelaev18001198m	fcho1.S	0_0_0_0	0_0_0_0
Xelaev18001201m	LOC108703717	0_0_0_0	0_0_0_0
Xelaev18001207m	dgkq.S	0_0_0_0	0_0_0_0
Xelaev18001209m	mfsd7.S	0_0_0_0	0_0_0_0
Xelaev18001212m	gne.S	0_0_0_0	0_0_0_0
Xelaev18001214m	MGC83164	0_0_0_0	0_0_0_0
Xelaev18001215m	trim14.S	0_0_0_0	0_0_0_0
Xelaev18001223m	zcchc7.S	0_0_0_0	0_0_0_0
Xelaev18001226m	LOC108703729	0_0_0_0	0_0_0_0
Xelaev18001235m	dcaf10.S	0_0_0_0	0_0_0_0
Xelaev18001244m	hsdl2.S	0_0_0_0	0_0_0_0
Xelaev18001245m	ptbp3.L	0_0_0_0	0_0_0_0
Xelaev18001249m	ugcg.S	0_0_0_0	0_0_0_0
Xelaev18001252m	dnajc25.S	0_0_0_0	0_0_0_0
Xelaev18001257m	Xelaev18001257m	0_0_0_0	0_0_0_0
Xelaev18001258m	Xelaev18001258m	0_0_0_0	0_0_0_0
Xelaev18001274m	Xelaev18001274m	0_0_0_0	0_0_0_0
Xelaev18001275m	Xelaev18001275m	0_0_0_0	0_0_0_0
Xelaev18001296m	LOC108703911	0_0_0_0	0_0_0_0
Xelaev18001297m	eif3c.L	0_0_0_0	0_0_0_0
Xelaev18001298m	prodh2.L	0_0_0_0	0_0_0_0
Xelaev18001299m	adprh	0_0_0_0	0_0_0_0
Xelaev18001302m	Xelaev18001302m	0_0_0_0	0_0_0_0
Xelaev18001314m	spns1.L	0_0_0_0	0_0_0_0
Xelaev18001315m	cln3.L	0_0_0_0	0_0_0_0
Xelaev18001321m	pitpnb.L	0_0_0_0	0_0_0_0
Xelaev18001330m	slx1a.L	0_0_0_0	0_0_0_0
Xelaev18001331m	bola2.L	0_0_0_0	0_0_0_0
Xelaev18001332m	LOC108703832	0_0_0_0	0_0_0_0
Xelaev18001337m	nudt9.L	0_0_0_0	0_0_0_0
Xelaev18001339m	tbx6r.L	0_0_0_0	0_0_0_0
Xelaev18001341m	LOC108703929	0_0_0_0	0_0_0_0
Xelaev18001342m	MGC64482	0_0_0_0	0_0_0_0
Xelaev18001349m	pagr1.L	0_0_0_0	0_0_0_0
Xelaev18001355m	LOC108703766	0_0_0_0	0_0_0_0
Xelaev18001359m	LOC108703790	0_0_0_0	0_0_0_0
Xelaev18001361m	LOC108703791	0_0_0_0	0_0_0_0
Xelaev18001366m	Xelaev18001366m	0_0_0_0	0_0_0_0
Xelaev18001370m	LOC108703786	0_0_0_0	0_0_0_0
Xelaev18001371m	LOC108703749	0_0_0_0	0_0_0_0
Xelaev18001376m	LOC108703755	0_0_0_0	0_0_0_0
Xelaev18001382m	zscan29.L	0_0_0_0	0_0_0_0
Xelaev18001383m	Xelaev18001383m	0_0_0_0	0_0_0_0
Xelaev18001384m	Xelaev18001384m	0_0_0_0	0_0_0_0
Xelaev18001385m	LOC108703746	0_0_0_0	0_0_0_0
Xelaev18001395m	LOC108703741	0_0_0_0	0_0_0_0
Xelaev18001398m	Xelaev18001398m	0_0_0_0	0_0_0_0
Xelaev18001400m	LOC108703784	0_0_0_0	0_0_0_0
Xelaev18001404m	Xelaev18001404m	0_0_0_0	0_0_0_0
Xelaev18001407m	LOC108703769	0_0_0_0	0_0_0_0
Xelaev18001414m	LOC108703792	0_0_0_0	0_0_0_0
Xelaev18001415m	LOC108703797	0_0_0_0	0_0_0_0
Xelaev18001416m	LOC108703795	0_0_0_0	0_0_0_0
Xelaev18001417m	LOC108703788	0_0_0_0	0_0_0_0
Xelaev18001421m	Xelaev18001421m	0_0_0_0	0_0_0_0
Xelaev18001426m	LOC108703775	0_0_0_1	0_0_0_0
Xelaev18001431m	LOC108703778	0_0_0_0	0_0_0_0
Xelaev18001433m	Xelaev18001433m	0_0_0_0	0_0_0_0
Xelaev18001437m	LOC108703770	0_0_0_0	0_0_0_0
Xelaev18001438m	LOC108703845	0_0_0_0	0_0_0_0
Xelaev18001441m	LOC108703774	0_0_0_0	0_0_0_0
Xelaev18001443m	Xelaev18001443m	0_0_0_0	0_0_0_0
Xelaev18001445m	LOC108703768	0_0_0_0	0_0_0_0
Xelaev18001448m	Xelaev18001448m	0_0_0_0	0_0_0_0
Xelaev18001465m	Xelaev18001465m	0_0_0_0	0_0_0_0
Xelaev18001469m	LOC108703754	0_0_0_0	0_0_0_0
Xelaev18001473m	LOC108703760	0_0_0_0	0_0_0_0
Xelaev18001474m	LOC108703771	0_0_0_0	0_0_0_0
Xelaev18001480m	ino80e.L	0_0_0_0	0_0_0_0
Xelaev18001481m	hirip3.L	0_0_0_0	0_0_0_0
Xelaev18001483m	dppa2	0_0_0_0	0_0_0_0
Xelaev18001485m	nme2.L	0_0_0_0	0_0_0_0
Xelaev18001487m	MGC86495	0_0_0_0	0_0_0_0
Xelaev18001492m	MGC81124	0_0_0_0	0_0_0_0
Xelaev18001496m	LOC108703751	0_0_0_0	0_0_0_0
Xelaev18001497m	Xelaev18001497m	0_0_0_0	0_0_0_0
Xelaev18001498m	LOC108703851	0_0_0_0	0_0_0_0
Xelaev18001500m	LOC108703763	0_0_0_0	0_0_0_0
Xelaev18001514m	LOC108703940	0_0_0_0	0_0_0_0
Xelaev18001523m	MGC82378	0_0_0_0	0_0_0_0
Xelaev18001524m	stx4.L	0_0_0_0	0_0_0_0
Xelaev18001528m	LOC108703946	0_0_0_0	0_0_0_0
Xelaev18001532m	xnf7.L	0_0_0_0	0_0_0_0
Xelaev18001541m	LOC108703954	0_0_0_0	0_0_0_0
Xelaev18001582m	rnf112.S	0_0_0_0	0_0_0_0
Xelaev18001619m	LOC397829	0_0_0_0	0_0_0_0
Xelaev18001620m	LOC108703964	0_0_0_0	0_0_0_0
Xelaev18001622m	Xelaev18001622m	0_0_0_0	0_0_0_0
Xelaev18001644m	MGC68910	0_0_0_0	0_0_0_-1
Xelaev18001645m	LOC100037197	0_0_0_0	0_0_0_0
Xelaev18001646m	Xelaev18001646m	0_0_0_0	0_0_0_-1
Xelaev18001653m	LOC108703975	0_0_0_0	0_0_0_0
Xelaev18001669m	LOC108706121	0_0_0_0	0_0_0_0
Xelaev18001676m	Xelaev18001676m	0_0_0_0	0_0_0_0
Xelaev18001677m	LOC108706122	0_0_0_0	0_0_0_0
Xelaev18001679m	Xelaev18001679m	0_0_0_0	0_0_0_0
Xelaev18001684m	Xelaev18001684m	0_0_0_0	0_0_0_0
Xelaev18001689m	Xelaev18001689m	0_0_0_0	0_0_0_0
Xelaev18001707m	kcnma1.L	0_0_0_0	0_0_0_0
Xelaev18001710m	Xelaev18001710m	0_0_0_0	0_0_0_0
Xelaev18001711m	Xelaev18001711m	0_0_0_0	0_0_0_0
Xelaev18001714m	dlg5.L	0_0_0_0	0_0_0_0
Xelaev18001724m	Xelaev18001724m	0_0_0_0	0_0_0_0
Xelaev18001731m	Xelaev18001731m	0_0_0_0	0_0_0_0
Xelaev18001739m	ndufa13.L	0_0_0_0	0_0_0_0
Xelaev18001740m	anxa11.L	0_0_0_-1	0_0_0_0
Xelaev18001743m	parg.L	0_0_0_0	0_0_0_0
Xelaev18001744m	timm23.L	0_0_0_0	0_0_0_0
Xelaev18001745m	ncoa4-a	0_0_0_0	0_0_0_0
Xelaev18001750m	pkp2.L	0_0_0_0	0_0_0_0
Xelaev18001761m	Xelaev18001761m	0_0_0_0	0_0_0_0
Xelaev18001770m	pdhb.L	0_0_0_0	0_0_0_0
Xelaev18001772m	dnah12.L	0_0_0_0	0_0_0_0
Xelaev18001774m	appl1.L	0_0_0_0	0_0_0_0
Xelaev18001782m	LOC108704020	0_0_0_0	0_0_0_0
Xelaev18001788m	LOC108704022	0_0_0_0	0_0_0_0
Xelaev18001802m	tkt.L	0_0_0_0	0_0_0_0
Xelaev18001804m	LOC108704030	0_0_0_0	0_0_0_0
Xelaev18001810m	LOC108704034	0_0_0_0	0_0_0_0
Xelaev18001819m	Xelaev18001819m	0_0_0_0	0_0_0_0
Xelaev18001837m	tsen2.L	0_0_0_0	0_0_0_0
Xelaev18001838m	LOC108704044	0_0_0_0	0_0_0_0
Xelaev18001840m	Xelaev18001840m	0_0_0_0	0_0_0_0
Xelaev18001849m	LOC108704045	0_0_0_0	0_0_0_0
Xelaev18001856m	LOC108704011	0_0_0_0	0_0_0_0
Xelaev18001869m	mkrn2.L	0_0_0_0	0_0_0_0
Xelaev18001870m	LOC108704055	0_0_0_0	0_0_0_0
Xelaev18001877m	Xelaev18001877m	0_0_0_0	0_0_0_0
Xelaev18001880m	Xelaev18001880m	0_0_0_0	0_0_0_0
Xelaev18001892m	Xelaev18001892m	0_0_0_0	0_0_0_0
Xelaev18001908m	kiaa0513.S	0_0_0_0	0_0_0_0
Xelaev18001911m	MGC68744	0_0_0_0	0_0_0_0
Xelaev18001912m	zcchc14.S	0_0_0_0	0_0_0_0
Xelaev18001915m	slc7a5.S	0_0_0_0	0_0_0_0
Xelaev18001921m	zfpm1.S	0_0_0_0	0_0_0_0
Xelaev18001927m	pdp2.S	0_0_0_0	0_0_0_0
Xelaev18001929m	uba2.S	0_0_0_0	0_0_0_0
Xelaev18001930m	wtip.S	0_0_0_0	0_0_0_0
Xelaev18001932m	gpi.S	0_0_0_0	0_0_0_0
Xelaev18001934m	Xelaev18001934m	0_0_0_0	0_0_0_0
Xelaev18001936m	lsm14a.S	0_0_0_0	0_0_0_0
Xelaev18001938m	LOC108704090	0_0_0_0	0_0_0_0
Xelaev18001940m	chst8.S	0_0_0_0	0_0_0_0
Xelaev18001941m	Xelaev18001941m	0_0_0_0	0_0_0_0
Xelaev18001943m	pepd.S	0_0_0_0	0_0_0_0
Xelaev18001945m	cebpa.S	0_0_0_0	0_0_0_0
Xelaev18001948m	rhpn2.S	0_0_0_0	0_0_0_0
Xelaev18001951m	rgs9bp.S	0_0_0_0	0_0_0_0
Xelaev18001953m	Xelaev18001953m	0_0_0_0	0_0_0_0
Xelaev18001962m	fam60a.L	0_0_0_0	0_0_0_0
Xelaev18001970m	Xelaev18001970m	0_0_0_0	0_0_0_0
Xelaev18001974m	LOC108705634	0_0_0_0	0_0_0_0
Xelaev18001979m	LOC108704110	0_0_0_0	0_0_0_0
Xelaev18001982m	helq.S	0_0_0_0	0_0_0_0
Xelaev18001992m	Xelaev18001992m	0_0_0_0	0_0_0_0
Xelaev18002007m	rasgef1b.S	0_0_0_0	0_0_0_0
Xelaev18002015m	Xelaev18002015m	0_0_0_0	0_0_0_0
Xelaev18002023m	Xelaev18002023m	0_0_0_0	0_0_0_0
Xelaev18002024m	Xelaev18002024m	0_0_0_0	0_0_0_0
Xelaev18002032m	nup205.L	0_0_0_0	0_0_0_0
Xelaev18002033m	ppp2r1a.S	0_0_0_0	0_0_0_0
Xelaev18002039m	Xelaev18002039m	0_0_0_0	0_0_0_0
Xelaev18002044m	Xelaev18002044m	0_0_0_0	0_0_0_0
Xelaev18002055m	dus1l.S	0_0_0_0	0_0_0_0
Xelaev18002056m	gps1.S	0_0_0_0	0_0_0_0
Xelaev18002068m	Xelaev18002068m	0_0_0_0	0_0_0_0
Xelaev18002078m	hlf.S	0_0_0_0	0_0_0_0
Xelaev18002079m	Xelaev18002079m	0_0_0_0	0_0_0_0
Xelaev18002092m	dgke.S	0_0_0_0	0_0_0_0
Xelaev18002118m	Xelaev18002118m	0_0_0_0	0_0_0_0
Xelaev18002122m	LOC108704161	0_0_0_0	0_0_0_0
Xelaev18002124m	LOC108704163	0_0_0_0	0_0_0_0
Xelaev18002130m	col12a1.L	0_0_0_0	0_0_0_0
Xelaev18002131m	cox7a2.L	0_0_0_0	0_0_0_0
Xelaev18002133m	filip1.L	0_0_0_0	0_0_0_0
Xelaev18002134m	LOC100158370	0_0_0_0	0_0_0_0
Xelaev18002143m	phip.L	0_0_0_0	0_0_0_0
Xelaev18002146m	lca5.L	0_0_0_0	0_0_0_0
Xelaev18002147m	sh3bgrl2.L	0_0_0_0	0_0_0_0
Xelaev18002148m	LOC108704151	0_0_0_0	0_0_0_0
Xelaev18002149m	ddx43.L	0_0_0_0	0_0_0_0
Xelaev18002150m	ttk.L	0_0_0_0	0_0_0_0
Xelaev18002152m	bckdhb.L	0_0_0_0	0_0_0_0
Xelaev18002154m	ibtk.L	0_0_0_0	0_0_0_0
Xelaev18002155m	Xelaev18002155m	0_0_0_0	0_0_0_0
Xelaev18002156m	Xelaev18002156m	0_0_0_0	0_0_0_0
Xelaev18002158m	eif2s1.L	0_0_0_0	0_0_0_0
Xelaev18002162m	Xelaev18002162m	0_0_0_0	0_0_0_0
Xelaev18002184m	mgrn1.S	0_0_0_0	0_0_0_0
Xelaev18002187m	nmral1.L	0_0_0_0	0_0_0_0
Xelaev18002193m	LOC108704215	0_0_0_0	0_0_0_0
Xelaev18002198m	LOC108704178	0_0_0_0	0_0_0_0
Xelaev18002199m	LOC108704179	0_0_0_0	0_0_0_0
Xelaev18002200m	atp2a1.L	0_0_0_0	0_0_-1_-1
Xelaev18002234m	LOC432230	0_0_0_0	0_0_0_0
Xelaev18002236m	LOC108704226	0_0_0_0	0_0_0_0
Xelaev18002259m	LOC108704236	0_0_0_0	0_0_0_0
Xelaev18002260m	sgf29.S	0_0_0_0	0_0_0_0
Xelaev18002266m	tbx6.S	0_0_0_0	0_0_0_0
Xelaev18002267m	ppp4c.S	0_0_0_0	0_0_0_0
Xelaev18002272m	kiff22a	0_0_0_0	0_0_0_0
Xelaev18002274m	maz.L	0_0_0_0	0_0_0_0
Xelaev18002284m	Xelaev18002284m	0_0_0_0	0_0_0_0
Xelaev18002286m	Xelaev18002286m	0_0_0_0	0_0_0_0
Xelaev18002292m	LOC108704303	0_0_0_0	0_0_0_0
Xelaev18002294m	LOC108704299	0_0_0_0	0_0_0_0
Xelaev18002295m	Xelaev18002295m	0_0_0_0	0_0_0_0
Xelaev18002299m	LOC108704257	0_0_0_0	0_0_0_0
Xelaev18002305m	Xelaev18002305m	0_0_0_0	0_0_0_0
Xelaev18002307m	Xelaev18002307m	0_0_0_0	0_0_0_0
Xelaev18002309m	LOC108704307	0_0_0_0	0_0_0_0
Xelaev18002317m	LOC108704260	0_0_0_0	0_0_0_0
Xelaev18002320m	LOC108704246	0_0_0_0	0_0_0_0
Xelaev18002328m	LOC108704248	0_0_0_0	0_0_0_0
Xelaev18002331m	Xelaev18002331m	0_0_0_0	0_0_0_0
Xelaev18002342m	LOC108704304	0_0_0_0	0_0_0_0
Xelaev18002344m	LOC108704306	0_0_0_0	0_0_0_0
Xelaev18002348m	LOC108704263	0_0_0_0	0_0_0_0
Xelaev18002350m	Xelaev18002350m	0_0_0_0	0_0_0_0
Xelaev18002351m	LOC108704271	0_0_0_0	0_0_0_0
Xelaev18002356m	hirip3.S	0_0_0_0	0_0_0_0
Xelaev18002359m	nme2.S	0_0_0_0	0_0_0_0
Xelaev18002362m	cdipt.L	0_0_0_0	0_0_0_0
Xelaev18002363m	LOC108704281	0_0_0_0	0_0_0_0
Xelaev18002364m	LOC108704264	0_0_0_0	0_0_0_0
Xelaev18002367m	nlk.2.S	0_0_0_0	0_0_0_0
Xelaev18002391m	Xelaev18002391m	0_0_0_0	0_0_0_0
Xelaev18002400m	tha1p.L	0_0_0_0	0_0_0_0
Xelaev18002401m	birc5.2.L	0_0_0_0	0_0_0_0
Xelaev18002405m	Xelaev18002405m	0_0_0_0	0_0_0_0
Xelaev18002406m	Xelaev18002406m	0_0_0_0	0_0_0_0
Xelaev18002413m	LOC108704332	0_0_0_0	0_0_0_0
Xelaev18002418m	sox9.L	0_0_0_0	0_0_0_0
Xelaev18002419m	LOC108704334	0_0_0_0	0_0_0_0
Xelaev18002421m	sstr2.L	0_0_0_0	0_0_0_0
Xelaev18002423m	cdc42ep4.L	0_0_0_0	0_0_0_0
Xelaev18002424m	Xelaev18002424m	0_0_0_0	0_0_0_0
Xelaev18002431m	Xelaev18002431m	0_0_0_0	0_0_0_0
Xelaev18002435m	Xelaev18002435m	0_0_0_0	0_0_0_0
Xelaev18002442m	Xelaev18002442m	0_0_0_0	0_0_0_0
Xelaev18002443m	Xelaev18002443m	0_0_0_0	0_0_0_0
Xelaev18002446m	Xelaev18002446m	0_0_0_0	0_0_0_0
Xelaev18002447m	Xelaev18002447m	0_0_0_0	0_0_0_0
Xelaev18002449m	Xelaev18002449m	0_0_0_0	0_0_0_0
Xelaev18002450m	Xelaev18002450m	0_0_0_0	0_0_0_0
Xelaev18002456m	mrps33.L	0_0_0_0	0_0_0_0
Xelaev18002462m	kiaa1147.L	0_0_0_0	0_0_0_0
Xelaev18002464m	ssbp1.L	0_0_0_0	0_0_0_0
Xelaev18002466m	creb3l2.L	0_0_0_0	0_0_0_0
Xelaev18002471m	LOC108704359	0_0_0_0	0_0_0_0
Xelaev18002478m	LOC108704363	0_0_0_0	0_0_0_0
Xelaev18002484m	timp3.L	0_0_0_0	0_0_0_0
Xelaev18002485m	fbxo7.L	0_0_0_0	0_0_0_0
Xelaev18002491m	akr1b1.L	0_0_0_0	0_0_0_0
Xelaev18002497m	akr1c1.S	0_0_0_0	0_0_0_0
Xelaev18002505m	kiaa1549.L	0_0_0_0	0_0_0_0
Xelaev18002508m	tbxas1.L	0_0_0_0	0_0_0_0
Xelaev18002524m	LOC108704378	0_0_0_0	0_0_0_0
Xelaev18002525m	borcs5.L	0_0_0_0	0_0_0_0
Xelaev18002526m	Xelaev18002526m	0_0_0_0	0_0_0_0
Xelaev18002527m	dusp16.L	0_0_0_0	0_0_0_0
Xelaev18002531m	pex26.L	0_0_0_0	0_0_0_0
Xelaev18002534m	atp6v1e1.L	0_0_0_0	0_0_0_0
Xelaev18002535m	LOC108704382	0_0_0_0	0_0_0_0
Xelaev18002543m	LOC108705881	0_0_0_0	0_0_0_0
Xelaev18002547m	LOC108705664	0_0_0_0	0_0_0_0
Xelaev18002558m	selk.S	0_0_0_0	0_0_0_0
Xelaev18002559m	actr8.S	0_0_0_0	0_0_0_0
Xelaev18002560m	LOC108704388	0_0_0_0	0_0_0_0
Xelaev18002563m	LOC780759	0_0_0_0	0_0_0_0
Xelaev18002564m	LOC108704398	0_0_0_0	0_0_0_0
Xelaev18002575m	LOC108704405	0_0_0_0	0_0_0_0
Xelaev18002577m	LOC108704406	0_0_0_0	0_0_0_0
Xelaev18002578m	LOC108704408	0_0_0_0	0_0_0_0
Xelaev18002579m	Xelaev18002579m	0_0_0_0	0_0_0_0
Xelaev18002582m	cnbp.L	0_0_0_0	0_0_0_0
Xelaev18002585m	MGC83900	0_0_0_0	0_0_0_0
Xelaev18002597m	LOC108704415	0_0_0_0	0_0_0_0
Xelaev18002608m	rab43.S	0_0_0_0	0_0_0_0
Xelaev18002609m	LOC100127323	0_0_0_0	0_0_0_0
Xelaev18002611m	LOC108704391	0_0_0_0	0_0_0_0
Xelaev18002614m	nek4.S	0_0_0_0	0_0_0_0
Xelaev18002620m	mrpl9.S	0_0_0_0	0_0_0_0
Xelaev18002632m	LOC108705672	0_0_0_0	0_0_0_0
Xelaev18002634m	LOC108705670	0_0_0_0	0_0_0_0
Xelaev18002649m	map3k1.S	0_0_0_0	0_0_0_0
Xelaev18002658m	LOC108704431	0_0_0_0	0_0_0_0
Xelaev18002659m	depdc1b.S	0_0_0_0	0_0_0_0
Xelaev18002661m	elovl7.S	0_0_0_0	0_0_0_0
Xelaev18002662m	smim15.S	0_0_0_0	0_0_0_0
Xelaev18002665m	Xelaev18002665m	0_0_0_0	0_0_0_0
Xelaev18002669m	hist1h4d.L	0_0_0_0	0_0_0_0
Xelaev18002696m	mta1.L	0_0_0_0	0_0_0_0
Xelaev18002697m	Xelaev18002697m	0_0_0_0	0_0_0_0
Xelaev18002725m	Xelaev18002725m	0_0_0_0	0_0_0_0
Xelaev18002726m	Xelaev18002726m	0_0_0_0	0_0_0_0
Xelaev18002728m	Xelaev18002728m	0_0_0_0	0_0_0_0
Xelaev18002731m	Xelaev18002731m	0_0_0_0	0_0_0_0
Xelaev18002743m	hivep1.S	0_0_0_0	0_0_0_0
Xelaev18002748m	LOC108704454	0_0_0_0	0_0_0_0
Xelaev18002749m	sirt5.S	0_0_0_0	0_0_0_0
Xelaev18002757m	jarid2.L	0_0_0_0	0_0_0_0
Xelaev18002775m	LOC108706194	0_0_0_0	0_0_0_0
Xelaev18002782m	Xelaev18002782m	0_0_0_0	0_0_0_0
Xelaev18002783m	c9orf78.L	0_0_0_0	0_0_0_0
Xelaev18002785m	usp20.L	0_0_0_0	0_0_0_0
Xelaev18002789m	tbc1d13.L	0_0_0_0	0_0_0_0
Xelaev18002790m	zer1.L	0_0_0_0	0_0_0_0
Xelaev18002791m	Xelaev18002791m	0_0_0_0	0_0_0_0
Xelaev18002794m	wdr34.L	0_0_0_0	0_0_0_0
Xelaev18002796m	Xelaev18002796m	0_0_0_0	0_0_0_0
Xelaev18002797m	Xelaev18002797m	0_0_0_0	0_0_0_0
Xelaev18002798m	gle1.L	0_0_0_0	0_0_0_0
Xelaev18002799m	Xelaev18002799m	0_0_0_0	0_0_0_0
Xelaev18002804m	sh3glb2.L	0_0_1_1	0_0_0_0
Xelaev18002812m	Xelaev18002812m	0_0_0_0	0_0_0_0
Xelaev18002813m	slc27a4.L	0_0_0_0	0_0_0_0
Xelaev18002814m	Xelaev18002814m	0_0_0_0	0_0_0_0
Xelaev18002815m	Xelaev18002815m	0_0_0_0	0_0_0_-1
Xelaev18002816m	LOC108704485	0_0_0_0	0_0_0_0
Xelaev18002818m	ccdc22.L	0_0_0_0	0_0_0_0
Xelaev18002821m	tspyl2.L	0_0_0_0	0_0_0_0
Xelaev18002832m	sephs2.S	0_0_0_0	0_0_0_0
Xelaev18002833m	ikbkg.L	0_0_0_0	0_0_0_0
Xelaev18002834m	g6pd.S	0_0_0_0	0_0_0_0
Xelaev18002835m	LOC108704494	0_0_0_0	0_0_0_0
Xelaev18002838m	fam102a.L	0_0_0_0	0_0_0_0
Xelaev18002840m	phf8.L	0_0_0_0	0_0_0_0
Xelaev18002841m	LOC108704467	0_0_0_0	0_0_0_0
Xelaev18002842m	Xelaev18002842m	0_0_0_0	0_0_0_-1
Xelaev18002846m	LOC108704499	0_0_0_0	0_0_0_0
Xelaev18002850m	stxbp1.L	0_0_0_0	0_0_0_0
Xelaev18002851m	Xelaev18002851m	0_0_0_0	0_0_0_0
Xelaev18002856m	LOC108704503	0_0_0_0	0_0_0_0
Xelaev18002859m	Xelaev18002859m	0_0_0_0	0_0_0_0
Xelaev18002861m	Xelaev18002861m	0_0_0_0	0_0_0_0
Xelaev18002869m	Xelaev18002869m	0_0_0_0	0_0_0_0
Xelaev18002875m	LOC108704518	0_0_0_0	0_0_0_0
Xelaev18002880m	ophn1.L	0_0_0_0	0_0_0_0
Xelaev18002882m	LOC108704522	0_0_0_0	0_0_0_0
Xelaev18002892m	LOC108704531	0_0_0_0	0_0_0_0
Xelaev18002894m	LOC108704532	0_0_0_0	0_0_0_0
Xelaev18002900m	msn.L	0_0_0_0	0_0_0_0
Xelaev18002910m	Xelaev18002910m	0_0_0_0	0_0_0_0
Xelaev18002929m	Xelaev18002929m	0_0_0_0	0_0_0_0
Xelaev18002970m	Xelaev18002970m	0_0_0_0	0_0_0_0
Xelaev18002984m	Xelaev18002984m	0_0_0_0	0_0_0_0
Xelaev18002989m	Xelaev18002989m	0_-1_0_0	0_0_0_0
Xelaev18002992m	wash1.S	0_0_0_0	0_0_0_0
Xelaev18002997m	ccdc77.L	0_0_0_0	0_0_0_0
Xelaev18002998m	b4galnt3.L	0_0_0_0	0_0_0_0
Xelaev18003004m	Xelaev18003004m	0_0_0_0	0_0_0_0
Xelaev18003007m	LOC108704565	0_0_0_0	0_0_0_0
Xelaev18003009m	dcp1b.L	0_0_0_0	0_0_0_0
Xelaev18003010m	LOC108704584	0_0_0_0	0_0_0_0
Xelaev18003011m	lrtm2.L	0_0_0_0	0_0_0_0
Xelaev18003027m	Xelaev18003027m	0_-1_0_0	0_0_0_0
Xelaev18003033m	wnt5a.S	0_0_0_0	0_0_0_0
Xelaev18003037m	LOC108704587	0_0_0_0	0_0_0_0
Xelaev18003046m	appl1.S	0_0_0_0	0_0_0_0
Xelaev18003047m	kctd6.S	0_0_0_0	0_0_0_0
Xelaev18003048m	pdhb.S	0_0_0_0	0_0_0_0
Xelaev18003049m	pxk.S	0_0_0_0	0_0_0_0
Xelaev18003052m	sco2.S	0_0_0_0	0_0_0_0
Xelaev18003059m	Xelaev18003059m	0_0_0_0	0_0_0_0
Xelaev18003062m	Xelaev18003062m	0_0_0_0	0_0_0_0
Xelaev18003078m	tgm2-a	0_0_0_0	0_0_0_0
Xelaev18003079m	rprd1b.L	0_0_0_0	0_0_0_0
Xelaev18003080m	tti1.L	0_0_0_0	0_0_0_0
Xelaev18003082m	vstm2l.L	0_0_0_0	0_0_0_0
Xelaev18003084m	ctnnbl1.L	0_0_0_0	0_0_0_0
Xelaev18003085m	blcap.L	0_0_0_0	0_0_0_0
Xelaev18003086m	src.S	0_0_0_0	0_0_0_0
Xelaev18003088m	manbal.L	0_0_0_0	0_0_0_0
Xelaev18003090m	rpn2.L	0_0_0_0	0_0_0_0
Xelaev18003091m	emilin3.L	0_0_0_0	0_0_0_-1
Xelaev18003092m	lpin3.L	0_0_0_0	0_0_0_0
Xelaev18003093m	myl9.L	0_0_0_0	0_0_0_0
Xelaev18003094m	tgif2.L	0_0_0_0	0_0_0_0
Xelaev18003096m	dlgap4.L	0_0_0_0	0_0_0_0
Xelaev18003101m	LOC108704609	0_0_0_0	0_0_0_0
Xelaev18003102m	ift52.L	0_0_0_0	0_0_0_0
Xelaev18003103m	LOC733268	0_0_0_0	0_0_0_0
Xelaev18003104m	LOC108704610	0_0_0_0	0_0_0_0
Xelaev18003109m	Xelaev18003109m	0_0_0_0	0_0_0_0
Xelaev18003128m	LOC108704624	0_0_0_0	0_0_0_0
Xelaev18003146m	LOC108704648	0_0_0_0	0_0_0_0
Xelaev18003153m	LOC108704640	0_0_0_0	0_0_0_0
Xelaev18003155m	LOC108704617	0_0_0_0	0_0_0_0
Xelaev18003156m	LOC108704635	0_0_0_0	0_0_0_0
Xelaev18003168m	abcf2.L	0_0_0_0	0_0_0_0
Xelaev18003172m	LOC108704641	0_0_0_0	0_0_0_0
Xelaev18003173m	LOC108704645	0_0_0_0	0_0_0_0
Xelaev18003184m	LOC108704637	0_0_0_0	0_0_0_0
Xelaev18003189m	LOC108704631	0_0_0_0	0_0_0_0
Xelaev18003190m	Xelaev18003190m	0_0_0_0	0_0_0_0
Xelaev18003207m	rragc.S	0_0_0_0	0_0_0_0
Xelaev18003211m	akirin1.S	0_0_0_0	0_0_0_0
Xelaev18003213m	cnr2.S	0_0_0_0	0_0_0_0
Xelaev18003216m	pnrc2.S	0_0_0_0	0_0_0_0
Xelaev18003221m	LOC108704662	0_0_0_0	0_0_0_0
Xelaev18003223m	grhl3.S	0_0_0_0	0_0_0_0
Xelaev18003225m	nipal3.S	0_0_0_0	0_0_0_0
Xelaev18003226m	zbtb8b.L	0_0_0_0	0_0_0_0
Xelaev18003230m	Xelaev18003230m	0_0_0_0	0_0_0_0
Xelaev18003240m	Xelaev18003240m	0_0_0_0	0_0_0_0
Xelaev18003243m	Xelaev18003243m	0_0_0_0	0_0_0_0
Xelaev18003249m	htr2b.L	0_0_0_0	0_0_0_0
Xelaev18003250m	armc9.L	0_0_0_0	0_0_0_0
Xelaev18003253m	LOC108704668	0_0_0_0	0_0_0_0
Xelaev18003261m	pde6d.L	0_0_0_0	0_0_0_0
Xelaev18003278m	LOC108704678	0_0_0_0	0_0_0_0
Xelaev18003283m	Xelaev18003283m	0_0_0_0	0_0_0_0
Xelaev18003284m	Xelaev18003284m	0_0_0_0	0_0_0_0
Xelaev18003285m	Xelaev18003285m	0_0_0_0	0_0_0_0
Xelaev18003291m	Xelaev18003291m	0_0_0_0	0_0_0_0
Xelaev18003295m	LOC108704684	0_0_0_0	0_0_0_0
Xelaev18003298m	slc35f2.L	0_0_0_0	0_0_0_0
Xelaev18003303m	LOC108704685	0_0_0_0	0_0_0_0
Xelaev18003304m	Xelaev18003304m	0_0_0_0	0_0_0_0
Xelaev18003310m	Xelaev18003310m	0_0_0_0	0_0_0_0
Xelaev18003324m	tor1b.L	0_0_0_0	0_0_0_0
Xelaev18003325m	LOC108704690	0_0_0_0	0_0_0_0
Xelaev18003329m	Xelaev18003329m	0_0_0_0	0_0_0_0
Xelaev18003330m	asb6.L	0_0_0_0	0_0_0_0
Xelaev18003333m	crat.1.L	0_0_0_0	0_0_0_0
Xelaev18003334m	dolpp1.L	0_0_0_0	0_0_0_0
Xelaev18003335m	fam73b.L	0_0_0_0	0_0_0_0
Xelaev18003336m	LOC495226	0_0_0_0	0_0_0_0
Xelaev18003338m	ncs1.L	0_0_0_0	0_0_0_0
Xelaev18003342m	Xelaev18003342m	0_0_0_0	0_0_0_0
Xelaev18003343m	fubp3.L	0_0_0_0	0_0_0_0
Xelaev18003347m	abl1.L	0_0_0_0	0_0_0_0
Xelaev18003361m	Xelaev18003361m	0_0_0_0	0_0_0_0
Xelaev18003366m	Xelaev18003366m	0_0_0_0	0_0_0_0
Xelaev18003368m	Xelaev18003368m	0_0_0_0	0_0_0_0
Xelaev18003377m	cdip1.L	0_0_0_0	0_0_0_0
Xelaev18003381m	sh2b1.L	0_0_0_0	0_0_0_0
Xelaev18003383m	ppp1ca.L	0_0_0_0	0_0_0_0
Xelaev18003384m	LOC108704732	0_0_0_0	0_0_0_0
Xelaev18003424m	Xelaev18003424m	0_0_0_0	0_0_0_0
Xelaev18003426m	Xelaev18003426m	0_0_0_0	0_0_0_0
Xelaev18003491m	Xelaev18003491m	0_0_0_0	0_0_0_0
Xelaev18003527m	Xelaev18003527m	0_0_0_0	0_0_0_0
Xelaev18003528m	Xelaev18003528m	0_0_0_0	0_0_0_0
Xelaev18003533m	slc2a9.L	0_0_0_0	0_0_0_0
Xelaev18003539m	LOC108704795	0_0_0_0	0_0_0_0
Xelaev18003542m	tsr2.L	0_0_0_0	0_0_0_0
Xelaev18003543m	fgd1.L	0_0_0_0	0_0_0_0
Xelaev18003546m	LOC108704801	0_0_0_0	0_0_0_0
Xelaev18003547m	apex2.L	0_0_0_0	0_0_0_0
Xelaev18003553m	Xelaev18003553m	0_0_0_0	0_0_0_0
Xelaev18003554m	LOC108704805	0_0_0_0	0_0_0_0
Xelaev18003555m	Xelaev18003555m	0_0_0_0	0_0_0_0
Xelaev18003558m	Xelaev18003558m	0_0_0_0	0_0_0_0
Xelaev18003564m	vps9d1.L	0_0_0_0	0_0_0_0
Xelaev18003566m	spata2l.L	0_0_0_0	0_0_0_0
Xelaev18003575m	ankrd11.L	0_0_0_0	0_0_0_0
Xelaev18003578m	slc22a31.L	0_0_0_0	0_0_0_0
Xelaev18003582m	pabpn1l.L	0_0_0_0	0_0_0_0
Xelaev18003583m	trappc2l.L	0_0_0_0	0_0_0_0
Xelaev18003586m	aprt.L	0_0_0_0	0_0_0_0
Xelaev18003587m	cdt1.L	0_0_0_0	0_0_0_0
Xelaev18003589m	ctu2	0_0_0_0	0_0_0_0
Xelaev18003590m	rnf166.L	0_0_0_0	0_0_0_0
Xelaev18003594m	LOC100498624.L	0_0_0_0	0_0_0_0
Xelaev18003596m	dync1li2.L	0_0_0_0	0_0_0_0
Xelaev18003599m	Xelaev18003599m	0_0_0_0	0_0_0_0
Xelaev18003602m	hist1h2aj.L	0_0_0_0	0_0_0_0
Xelaev18003611m	tram1.L	0_0_0_0	0_0_0_0
Xelaev18003612m	lactb2.L	0_0_0_0	0_0_0_0
Xelaev18003614m	eya1.L	0_0_0_0	0_0_0_0
Xelaev18003623m	Xelaev18003623m	0_0_0_0	0_0_0_0
Xelaev18003638m	kif2a.S	0_0_0_0	0_0_0_0
Xelaev18003640m	ipo11.S	0_0_0_0	0_0_0_0
Xelaev18003643m	rnf180.S	0_0_0_0	0_0_0_0
Xelaev18003645m	rgs7bp.S	0_0_0_0	0_0_0_0
Xelaev18003649m	LOC108704850	0_0_0_0	0_0_0_0
Xelaev18003654m	LOC108705735	0_0_0_0	0_0_0_0
Xelaev18003681m	nop56.L	0_0_0_0	0_0_0_0
Xelaev18003684m	LOC108704854	0_0_0_0	0_0_0_0
Xelaev18003685m	wdr54.L	0_0_0_0	0_0_0_0
Xelaev18003693m	dok1.L	0_0_0_0	0_0_0_0
Xelaev18003694m	mrps26.L	0_0_0_0	0_0_0_0
Xelaev18003696m	dqx1.L	0_0_0_0	0_0_0_0
Xelaev18003704m	pcgf1.L	0_0_0_0	0_0_0_0
Xelaev18003708m	LOC108704858	0_0_0_0	0_0_0_0
Xelaev18003710m	mogs.L	0_0_0_0	0_0_0_0
Xelaev18003714m	Xelaev18003714m	0_0_0_0	0_0_0_0
Xelaev18003716m	ccdc85c.L	0_0_0_0	0_0_0_0
Xelaev18003717m	hhipl1.L	0_0_0_0	0_0_0_0
Xelaev18003733m	Xelaev18003733m	0_0_0_0	0_0_0_0
Xelaev18003734m	Xelaev18003734m	0_0_0_0	0_0_0_0
Xelaev18003738m	Xelaev18003738m	0_0_0_0	0_0_0_0
Xelaev18003771m	irf2bp2.S	0_0_0_0	0_0_0_0
Xelaev18003782m	rnf146.S	0_0_0_0	0_0_0_0
Xelaev18003788m	Xelaev18003788m	0_0_0_0	0_0_0_0
Xelaev18003790m	Xelaev18003790m	0_0_0_0	0_0_0_0
Xelaev18003791m	Xelaev18003791m	0_0_0_0	0_0_0_0
Xelaev18003792m	Xelaev18003792m	0_0_0_0	0_0_0_0
Xelaev18003796m	Xelaev18003796m	0_0_0_0	0_0_0_0
Xelaev18003819m	cdc37l1.S	0_0_0_0	0_0_0_0
Xelaev18003832m	Xelaev18003832m	0_0_0_0	0_0_0_0
Xelaev18003840m	dap.S	0_0_0_0	0_0_0_0
Xelaev18003845m	LOC108704916	0_0_0_0	0_0_0_0
Xelaev18003850m	Xelaev18003850m	0_0_0_0	0_0_0_0
Xelaev18003854m	ino80c.S	0_0_0_0	0_0_0_0
Xelaev18003864m	Xelaev18003864m	0_0_0_0	0_0_0_0
Xelaev18003868m	Xelaev18003868m	0_0_0_0	0_0_0_0
Xelaev18003872m	LOC108704925	0_0_0_0	0_0_0_0
Xelaev18003879m	LOC108704929	0_0_0_0	0_0_0_0
Xelaev18003881m	LOC108704930	0_0_0_0	0_0_0_0
Xelaev18003883m	robo4.S	0_0_0_1	0_0_0_0
Xelaev18003885m	ccdc15.S	0_0_0_0	0_0_0_0
Xelaev18003895m	Xelaev18003895m	0_0_0_0	0_0_0_0
Xelaev18003904m	cyp17a1.L	0_0_0_0	0_0_0_0
Xelaev18003907m	LOC108704942	0_0_0_0	0_0_0_0
Xelaev18003911m	MGC68885	0_0_0_0	0_0_0_0
Xelaev18003916m	taf5.L	0_0_0_0	0_0_0_0
Xelaev18003922m	Xelaev18003922m	0_0_0_0	0_0_0_0
Xelaev18003931m	cpe.L	0_0_0_0	0_0_0_0
Xelaev18003933m	LOC108704958	0_0_0_0	0_0_0_0
Xelaev18003934m	tmem192.L	0_0_0_0	0_0_0_0
Xelaev18003943m	Xelaev18003943m	0_0_0_0	0_0_0_0
Xelaev18003950m	Xelaev18003950m	1_0_0_0	1_0_0_0
Xelaev18003954m	Xelaev18003954m	0_0_0_0	0_0_0_0
Xelaev18003955m	phldb3.S	0_0_0_0	0_0_0_0
Xelaev18003957m	Xelaev18003957m	0_0_0_0	0_0_0_0
Xelaev18003962m	Xelaev18003962m	0_0_0_0	0_0_0_0
Xelaev18003967m	Xelaev18003967m	0_0_0_1	0_0_1_0
Xelaev18003990m	Xelaev18003990m	0_0_0_0	0_0_0_0
Xelaev18003991m	Xelaev18003991m	0_0_0_0	0_0_0_0
Xelaev18004025m	LOC108704989	0_0_0_0	0_0_0_0
Xelaev18004029m	LOC108704990	0_0_0_0	0_0_0_0
Xelaev18004043m	yars.L	0_0_0_0	0_0_0_0
Xelaev18004045m	sync.S	0_0_0_0	0_0_0_0
Xelaev18004050m	ak2.S	0_0_0_0	0_0_0_0
Xelaev18004054m	LOC108705006	0_0_0_0	0_0_0_0
Xelaev18004058m	fuca1.L	0_0_0_0	0_0_0_0
Xelaev18004059m	gale.S	0_0_0_0	0_0_0_0
Xelaev18004066m	cap1.S	0_0_0_0	0_0_0_0
Xelaev18004068m	mfsd2a.S	0_0_0_0	0_0_0_0
Xelaev18004076m	Xelaev18004076m	0_0_0_0	0_0_0_0
Xelaev18004079m	Xelaev18004079m	0_0_0_0	0_0_0_0
Xelaev18004080m	Xelaev18004080m	0_0_0_0	0_0_0_0
Xelaev18004104m	LOC108705023	0_0_0_0	0_0_0_0
Xelaev18004105m	LOC108705025	0_0_0_0	0_0_0_0
Xelaev18004106m	caps2.L	0_0_0_0	0_0_0_0
Xelaev18004118m	Xelaev18004118m	0_0_0_0	0_0_0_0
Xelaev18004123m	dpm2.L	0_0_0_0	0_0_0_0
Xelaev18004132m	LOC108705034	0_0_0_0	0_0_0_0
Xelaev18004133m	cdk9.L	0_0_0_0	0_0_0_0
Xelaev18004163m	LOC733441.L	0_0_0_0	0_0_0_0
Xelaev18004165m	LOC108705053	0_0_0_0	0_0_0_0
Xelaev18004179m	Xelaev18004179m	0_0_0_0	0_0_0_0
Xelaev18004181m	epha8.L	0_0_0_0	0_0_0_0
Xelaev18004187m	LOC108705066	0_0_0_0	0_0_0_0
Xelaev18004190m	slc2a1.L	0_0_0_0	0_0_0_0
Xelaev18004195m	capns1.L	0_0_0_0	0_0_0_0
Xelaev18004197m	znf362.L	0_0_0_0	0_0_0_0
Xelaev18004206m	Xelaev18004206m	0_0_0_0	0_0_0_0
Xelaev18004211m	LOC108705079	0_0_0_0	0_0_0_0
Xelaev18004213m	LOC108705080	0_0_0_0	0_0_0_0
Xelaev18004217m	LOC108705083	0_0_0_0	0_0_0_0
Xelaev18004219m	LOC108705086	0_0_0_0	0_0_0_0
Xelaev18004220m	hint2.S	0_0_0_0	0_0_0_0
Xelaev18004222m	rgp1.S	0_0_0_0	0_0_0_0
Xelaev18004223m	LOC108705087	0_0_0_0	0_0_0_0
Xelaev18004224m	galt.S	0_0_0_0	0_0_0_0
Xelaev18004229m	dctn3.S	0_0_0_0	0_0_0_0
Xelaev18004231m	LOC108705091	0_0_0_0	0_0_0_0
Xelaev18004232m	LOC108705092	0_0_0_0	0_0_0_0
Xelaev18004233m	creb3.S	0_0_0_0	0_0_0_0
Xelaev18004239m	LOC108705077	0_0_0_0	0_0_0_0
Xelaev18004241m	LOC108705093	0_0_0_0	0_0_0_0
Xelaev18004252m	LOC100137665	0_0_0_0	0_0_0_0
Xelaev18004256m	dennd6a.L	0_0_0_0	0_0_0_0
Xelaev18004262m	LOC398451	0_0_0_-1	0_0_0_-1
Xelaev18004265m	LOC108705106	0_0_0_0	0_0_0_0
Xelaev18004271m	Xelaev18004271m	0_0_0_0	0_0_0_0
Xelaev18004299m	Xelaev18004299m	0_0_0_0	0_0_0_0
Xelaev18004301m	Xelaev18004301m	0_0_0_0	0_0_0_0
Xelaev18004306m	Xelaev18004306m	0_0_0_0	0_0_0_0
Xelaev18004340m	cdk6.L	0_0_0_0	0_0_0_0
Xelaev18004342m	Xelaev18004342m	0_0_0_0	0_0_0_0
Xelaev18004379m	lpar2.S	0_0_0_0	0_0_0_0
Xelaev18004383m	pgls.S	0_0_0_0	0_0_0_0
Xelaev18004384m	colgalt1.S	0_0_0_0	0_0_0_0
Xelaev18004393m	Xelaev18004393m	0_0_0_0	0_0_0_0
Xelaev18004394m	Xelaev18004394m	0_0_0_0	0_0_0_0
Xelaev18004398m	LOC108705229	0_0_0_0	0_0_0_0
Xelaev18004402m	vps11.S	0_0_0_0	0_0_0_0
Xelaev18004404m	hyou1.S	0_0_0_0	0_0_0_0
Xelaev18004405m	trappc4.S	0_0_0_0	0_0_0_0
Xelaev18004408m	ccdc84.S	0_0_0_0	0_0_0_0
Xelaev18004415m	ddx6.S	0_0_0_0	0_0_0_0
Xelaev18004416m	phldb1.S	0_0_0_0	0_0_0_0
Xelaev18004421m	hist2h2ab.S	0_0_0_0	0_0_0_0
Xelaev18004422m	hmbs.2.S	0_0_0_0	0_0_0_0
Xelaev18004428m	carm1p1.L	0_0_0_0	0_0_0_0
Xelaev18004430m	LOC733433	0_0_0_0	0_0_0_0
Xelaev18004432m	LOC108705241	0_0_0_0	0_0_0_0
Xelaev18004443m	ccdc151.L	0_0_0_0	0_0_0_0
Xelaev18004445m	elavl3.L	0_0_0_0	0_0_0_0
Xelaev18004446m	znf653.L	0_0_0_0	0_0_0_0
Xelaev18004449m	cnn2.L	0_0_0_0	0_0_0_0
Xelaev18004450m	Xelaev18004450m	0_0_0_0	0_0_0_0
Xelaev18004453m	elof1.S	0_0_0_0	0_0_0_0
Xelaev18004499m	tm9sf3.S	0_0_0_0	0_0_0_0
Xelaev18004502m	LOC108705261	0_0_0_0	0_0_0_0
Xelaev18004504m	LOC108705262	0_0_0_0	0_0_0_0
Xelaev18004506m	hells.S	0_0_0_0	0_0_0_0
Xelaev18004527m	LOC108705271	0_0_0_0	0_0_0_0
Xelaev18004531m	ccdc50.S	0_0_0_0	0_0_0_0
Xelaev18004536m	Xelaev18004536m	0_0_0_0	0_0_0_0
Xelaev18004542m	LOC108705278	0_0_0_0	0_0_0_0
Xelaev18004551m	fbxl19.S	0_0_0_0	0_0_0_0
Xelaev18004554m	bckdk.S	0_0_0_0	0_0_0_0
Xelaev18004556m	LOC108705283	0_0_0_0	0_0_0_0
Xelaev18004558m	prss8.S	0_0_0_0	0_0_0_0
Xelaev18004565m	LOC108705292	0_0_0_0	0_0_0_0
Xelaev18004578m	LOC108705295	0_0_0_0	0_0_0_0
Xelaev18004590m	Xelaev18004590m	0_0_0_0	0_0_0_0
Xelaev18004598m	hnrnpa0.L	0_0_0_0	0_0_0_0
Xelaev18004607m	stk31.L	0_0_0_0	0_0_0_0
Xelaev18004616m	Xelaev18004616m	0_0_0_0	0_0_0_0
Xelaev18004625m	Xelaev18004625m	0_0_0_0	0_0_0_0
Xelaev18004626m	Xelaev18004626m	0_0_0_0	0_0_0_0
Xelaev18004668m	zhx3.S	0_0_0_0	0_0_0_0
Xelaev18004670m	MGC81373	0_0_0_0	0_0_0_0
Xelaev18004672m	LOC108705340	0_0_0_0	0_0_0_0
Xelaev18004675m	Xelaev18004675m	0_0_0_0	0_0_0_0
Xelaev18004694m	LOC108705354	0_0_0_0	0_0_0_0
Xelaev18004697m	Xelaev18004697m	0_0_0_0	0_0_0_0
Xelaev18004698m	gnl3.L	0_0_0_0	0_0_0_0
Xelaev18004699m	glt8d1.L	0_0_0_0	0_0_0_0
Xelaev18004700m	spcs1.L	0_0_0_0	0_0_0_0
Xelaev18004708m	fanca.L	0_0_0_0	0_0_0_0
Xelaev18004709m	spire2.L	0_0_0_0	0_0_0_0
Xelaev18004711m	marveld3.L	0_0_0_0	0_0_0_0
Xelaev18004713m	phlpp2.L	0_0_0_0	0_0_0_0
Xelaev18004715m	ap1g1.L	0_0_0_0	0_0_0_0
Xelaev18004716m	MGC80567	0_0_0_0	0_0_0_0
Xelaev18004721m	afg3l2.L	0_0_0_0	0_0_0_0
Xelaev18004728m	jak2.S	0_0_0_0	0_0_0_0
Xelaev18004730m	Xelaev18004730m	0_0_0_0	0_0_0_0
Xelaev18004734m	LOC108705377	0_0_0_0	0_0_0_0
Xelaev18004736m	Xelaev18004736m	0_0_0_0	0_0_0_0
Xelaev18004737m	LOC108705373	0_0_0_0	0_0_0_0
Xelaev18004738m	Xelaev18004738m	0_0_0_0	0_0_0_0
Xelaev18004742m	sec62.S	0_0_0_0	0_0_0_0
Xelaev18004745m	Xelaev18004745m	0_0_0_0	0_0_0_0
Xelaev18004807m	suclg1.S	0_0_0_0	0_0_0_0
Xelaev18004815m	smox.L	0_0_0_0	0_0_0_0
Xelaev18004819m	LOC108697132	0_0_0_0	0_0_0_0
Xelaev18004822m	ptpre.L	0_0_0_0	0_0_0_0
Xelaev18004829m	LOC108697137	0_0_0_0	0_0_0_0
Xelaev18004830m	LOC108697143	0_0_0_0	0_0_0_0
Xelaev18004836m	Xelaev18004836m	0_0_0_0	0_0_0_0
Xelaev18004837m	atrn.L	0_0_0_0	0_0_0_0
Xelaev18004840m	c20orf194.L	0_0_0_0	0_0_0_0
Xelaev18004845m	slc4a11.L	0_0_0_0	0_0_0_0
Xelaev18004849m	Xelaev18004849m	0_0_0_0	0_0_0_0
Xelaev18004853m	paip2b.L	0_0_0_0	0_0_0_0
Xelaev18004856m	LOC108697226	0_0_0_0	0_0_0_0
Xelaev18004864m	nagk.L	0_0_0_0	0_0_0_0
Xelaev18004865m	LOC108719378	0_0_0_0	0_0_0_0
Xelaev18004872m	znf638.L	0_0_0_0	0_0_0_0
Xelaev18004877m	Xelaev18004877m	0_0_0_0	0_0_0_0
Xelaev18004884m	LOC108697388	0_0_0_0	0_0_0_0
Xelaev18004896m	pced1a.L	0_0_0_0	0_0_0_0
Xelaev18004897m	LOC108697441	0_0_0_-1	0_0_0_0
Xelaev18004903m	smyd5.L	0_0_0_0	0_0_0_0
Xelaev18004904m	LOC733341	0_0_0_0	0_0_0_0
Xelaev18004905m	pradc1.L	0_0_0_0	0_0_0_0
Xelaev18004907m	LOC495278	0_0_0_0	0_0_0_0
Xelaev18004909m	egr4.L	0_0_0_0	0_0_0_0
Xelaev18004910m	alms1.L	0_0_0_0	0_0_0_0
Xelaev18004913m	not.S	0_0_0_0	0_0_0_0
Xelaev18004920m	Xelaev18004920m	0_0_0_0	0_0_0_0
Xelaev18004924m	spr.L	0_0_0_0	0_0_0_0
Xelaev18004985m	rpia.L	0_0_0_0	0_0_0_0
Xelaev18004987m	krcc1.L	0_0_0_0	0_0_0_0
Xelaev18004990m	thnsl2.L	0_0_0_0	0_0_0_0
Xelaev18004991m	foxi4.1.L	0_0_0_0	0_0_0_0
Xelaev18004992m	foxi4.2.S	0_0_0_0	0_0_0_0
Xelaev18004999m	rnf103.L	0_0_0_0	0_0_0_0
Xelaev18005002m	Xelaev18005002m	0_0_0_0	0_0_0_0
Xelaev18005004m	reep1.L	0_0_0_0	0_0_0_0
Xelaev18005005m	immt.L	0_0_0_0	0_0_0_0
Xelaev18005006m	ptcd3.L	0_0_0_0	0_0_0_0
Xelaev18005007m	mrpl35.L	0_0_0_0	0_0_0_0
Xelaev18005008m	polr1a.L	0_0_0_0	0_0_0_0
Xelaev18005009m	st3gal5.L	0_0_0_0	0_0_0_0
Xelaev18005016m	spon2.L	0_0_0_0	0_0_0_0
Xelaev18005017m	ctbp1.L	0_0_0_0	0_0_0_0
Xelaev18005019m	maea.L	0_0_0_0	0_0_0_0
Xelaev18005020m	uvssa.L	0_0_0_0	0_0_0_0
Xelaev18005022m	fam53a.L	0_0_0_0	0_0_0_0
Xelaev18005024m	slbp.L	0_0_0_0	0_0_0_0
Xelaev18005025m	tmem129.L	0_0_0_0	0_0_0_0
Xelaev18005032m	letm1.L	0_0_0_0	0_0_0_0
Xelaev18005034m	whsc1.L	0_0_0_0	0_0_0_0
Xelaev18005035m	LOC108697715	0_0_0_0	0_0_0_0
Xelaev18005042m	haus3.L	0_0_0_0	0_0_0_0
Xelaev18005043m	mxd4.L	0_0_0_0	0_0_0_1
Xelaev18005046m	LOC108697740	0_0_0_0	0_0_0_0
Xelaev18005047m	LOC108697749	0_0_0_0	0_0_0_0
Xelaev18005051m	tnip2.L	0_0_0_0	0_0_0_0
Xelaev18005054m	add1.L	0_0_0_0	0_0_0_0
Xelaev18005055m	Xelaev18005055m	0_0_0_0	0_0_0_0
Xelaev18005056m	mfsd10.L	0_0_0_0	0_0_0_0
Xelaev18005059m	nop14.L	0_0_0_0	0_0_0_0
Xelaev18005062m	Xelaev18005062m	0_0_0_0	0_0_0_0
Xelaev18005064m	LOC108697843	0_0_0_0	0_0_0_0
Xelaev18005070m	lrpap1.L	0_0_0_0	0_0_0_0
Xelaev18005076m	trmt44.L	0_0_0_0	0_0_0_0
Xelaev18005077m	acox3.L	0_0_0_0	0_0_0_0
Xelaev18005082m	afap1.L	0_0_0_0	0_0_0_0
Xelaev18005086m	grpel1.L	0_0_0_0	0_0_0_0
Xelaev18005088m	tada2b.L	0_0_0_0	0_0_0_0
Xelaev18005091m	kiaa0232.L	0_0_0_0	0_0_0_0
Xelaev18005096m	man2b2.L	0_0_0_0	0_0_0_0
Xelaev18005098m	wfs1.L	0_0_0_0	0_0_0_0
Xelaev18005099m	Xelaev18005099m	0_0_0_0	0_0_0_0
Xelaev18005105m	evc2.L	0_0_0_0	0_0_0_0
Xelaev18005114m	stx18.L	0_0_0_0	0_0_0_0
Xelaev18005119m	zbtb49.L	0_0_0_0	0_0_0_0
Xelaev18005127m	wdr1.L	0_0_0_0	0_0_0_0
Xelaev18005128m	LOC108698036	0_0_0_0	0_0_0_0
Xelaev18005131m	hs3st1.L	0_0_0_0	0_0_0_0
Xelaev18005135m	LOC108698037	0_0_0_0	0_0_0_0
Xelaev18005139m	LOC108698039	0_0_0_0	0_0_0_0
Xelaev18005141m	Xelaev18005141m	0_0_0_0	0_0_0_0
Xelaev18005143m	cc2d2a.L	0_0_0_0	0_0_0_0
Xelaev18005144m	fbxl5.L	0_0_0_0	0_0_0_0
Xelaev18005150m	tapt1.L	0_0_0_0	0_0_0_0
Xelaev18005153m	qdpr.L	0_0_0_0	0_0_0_0
Xelaev18005165m	LOC108698049	0_0_0_0	0_0_0_0
Xelaev18005166m	LOC108698051	0_0_0_0	0_0_0_0
Xelaev18005167m	pacrgl.L	0_0_0_0	0_0_0_0
Xelaev18005168m	kcnip4.L	0_0_0_0	0_0_0_0
Xelaev18005170m	LOC108698052	0_0_0_0	0_0_0_0
Xelaev18005173m	ppargc1a.L	0_0_0_0	0_0_0_0
Xelaev18005177m	ccdc149.L	0_0_0_0	0_0_0_0
Xelaev18005180m	sepsecs.L	0_0_0_0	0_0_0_0
Xelaev18005181m	pi4k2b.L	0_0_0_0	0_0_0_0
Xelaev18005182m	anapc4.L	0_0_0_0	0_0_0_0
Xelaev18005184m	slc34a2.L	0_0_0_0	0_0_0_0
Xelaev18005188m	rbpj.L	0_0_0_0	0_0_0_0
Xelaev18005191m	tbc1d19.L	0_0_0_0	0_0_0_0
Xelaev18005193m	pcdh7.L	0_0_0_0	0_0_0_0
Xelaev18005202m	LOC108698063	0_0_0_0	0_0_0_0
Xelaev18005204m	pgm2l1.L	0_0_0_0	0_0_0_0
Xelaev18005211m	LOC108698067	0_0_0_0	0_0_0_0
Xelaev18005212m	Xelaev18005212m	0_0_0_0	0_0_0_0
Xelaev18005214m	LOC108698069	0_0_0_0	0_0_0_0
Xelaev18005215m	rfc1.L	0_0_0_0	0_0_0_0
Xelaev18005216m	klb.L	0_0_0_0	0_0_0_0
Xelaev18005219m	ugdh.S	0_0_0_0	0_0_0_0
Xelaev18005221m	MGC80968	0_0_0_0	0_0_0_0
Xelaev18005222m	ube2k.L	0_0_0_0	0_0_0_0
Xelaev18005233m	nsun7.L	0_0_0_0	0_0_0_0
Xelaev18005237m	phox2b	0_0_0_0	0_0_0_0
Xelaev18005238m	tmem33.L	0_0_0_0	0_0_0_0
Xelaev18005239m	slc30a9.L	0_0_0_0	0_0_0_0
Xelaev18005241m	bend4.L	0_0_0_0	0_0_0_0
Xelaev18005243m	atp8a1.L	0_0_0_0	0_0_0_0
Xelaev18005247m	gnpda2.L	0_0_0_0	0_0_0_0
Xelaev18005248m	guf1.L	0_0_0_0	0_0_0_0
Xelaev18005256m	LOC108698241	0_0_0_0	0_0_0_0
Xelaev18005257m	corin.L	0_0_0_0	0_0_0_0
Xelaev18005258m	nfxl1.L	0_0_0_0	0_0_0_0
Xelaev18005262m	LOC108698290	0_0_0_0	0_0_0_0
Xelaev18005265m	zar1.L	0_0_0_0	0_0_0_0
Xelaev18005268m	ociad1.L	0_0_0_0	0_0_0_0
Xelaev18005270m	ociad2.L	0_0_0_0	0_0_0_0
Xelaev18005275m	Xelaev18005275m	0_0_0_0	0_0_0_0
Xelaev18005278m	scfd2.L	0_0_0_0	0_0_0_0
Xelaev18005280m	fip1l1.L	0_0_0_0	0_0_0_0
Xelaev18005281m	lnx1.L	0_0_0_0	0_0_0_0
Xelaev18005289m	LOC108698463	0_0_0_0	0_0_0_0
Xelaev18005290m	srd5a3.L	0_0_0_0	0_0_0_0
Xelaev18005291m	tmem165.L	0_0_0_0	0_0_0_0
Xelaev18005294m	LOC108698477	0_0_0_0	0_0_0_0
Xelaev18005300m	cep135.L	0_0_0_0	0_0_0_0
Xelaev18005306m	ppat.L	0_0_0_0	0_0_0_0
Xelaev18005307m	LOC108698546	0_0_0_0	0_0_0_0
Xelaev18005309m	LOC108698560	0_0_0_0	0_0_0_0
Xelaev18005310m	Xelaev18005310m	0_0_0_0	0_0_0_0
Xelaev18005315m	LOC108719597	0_0_0_0	0_0_0_0
Xelaev18005316m	fgf20.S	0_0_0_0	0_0_0_0
Xelaev18005320m	vps37a.L	0_0_0_0	0_0_0_0
Xelaev18005321m	LOC108698621	0_0_0_0	0_0_0_0
Xelaev18005325m	mtus1.L	0_0_0_0	0_0_0_0
Xelaev18005328m	pcm1.L	0_0_0_0	0_0_0_0
Xelaev18005329m	LOC108698637	0_0_0_0	0_0_0_0
Xelaev18005330m	asah1.L	0_0_0_0	0_0_0_0
Xelaev18005332m	frg1.L	0_0_0_0	0_0_0_0
Xelaev18005341m	cyp4v2.S	0_0_0_0	0_0_0_0
Xelaev18005343m	LOC108698643	0_0_0_0	0_0_0_0
Xelaev18005346m	LOC108698663	0_0_0_0	0_0_0_0
Xelaev18005349m	c4orf47.L	0_0_0_0	0_0_0_0
Xelaev18005351m	ankrd37.L	0_0_0_0	0_0_0_-1
Xelaev18005352m	snx25.L	0_0_0_0	0_0_0_0
Xelaev18005360m	Xelaev18005360m	0_0_0_0	0_0_0_0
Xelaev18005366m	primpol.L	0_0_0_0	0_0_0_0
Xelaev18005369m	irf2.L	0_0_0_0	0_0_0_0
Xelaev18005371m	enpp6.L	0_0_0_0	0_0_0_0
Xelaev18005374m	stox2.L	0_0_0_0	0_0_0_0
Xelaev18005375m	Xelaev18005375m	0_0_0_1	0_0_0_0
Xelaev18005377m	Xelaev18005377m	0_0_0_0	0_0_0_0
Xelaev18005378m	rwdd4.L	0_0_0_0	0_0_0_0
Xelaev18005380m	Xelaev18005380m	0_0_0_0	0_0_0_0
Xelaev18005382m	ing2.L	0_0_0_0	0_0_0_0
Xelaev18005385m	cdkn2aip.L	0_0_0_0	0_0_0_0
Xelaev18005389m	dctd.L	0_0_0_0	0_0_0_0
Xelaev18005393m	aga.L	0_0_0_0	0_0_0_0
Xelaev18005396m	spcs3.L	0_0_0_0	0_0_0_0
Xelaev18005404m	cep44.L	0_0_0_0	0_0_0_0
Xelaev18005405m	fbxo8.L	0_0_0_0	0_0_0_0
Xelaev18005415m	mfap3l.L	0_0_0_0	0_0_0_0
Xelaev18005416m	Xelaev18005416m	0_0_0_0	0_0_0_0
Xelaev18005417m	c4orf27.L	0_0_0_0	0_0_0_0
Xelaev18005418m	LOC108698974	0_0_0_0	0_0_0_0
Xelaev18005419m	nek1.L	0_0_0_0	0_0_0_0
Xelaev18005420m	sh3rf1.L	0_0_0_0	0_0_0_0
Xelaev18005422m	cbr4.L	0_0_0_0	0_0_0_0
Xelaev18005424m	LOC108699067	0_0_0_0	0_0_0_0
Xelaev18005430m	LOC108719603	0_0_0_0	0_0_0_-1
Xelaev18005436m	naf1.L	0_0_0_0	0_0_0_0
Xelaev18005442m	fnip2.L	0_0_0_0	0_0_0_0
Xelaev18005445m	Xelaev18005445m	0_0_0_0	0_0_0_0
Xelaev18005447m	tmem144.L	0_0_0_0	0_0_0_0
Xelaev18005448m	fam198b.L	0_0_0_0	0_0_0_0
Xelaev18005449m	LOC108699208	0_0_-1_0	0_0_0_0
Xelaev18005452m	ctso.L	0_0_0_0	0_0_0_0
Xelaev18005456m	map9.L	0_0_0_0	0_0_0_0
Xelaev18005459m	LOC108699278	0_0_0_0	0_0_0_0
Xelaev18005461m	lrat.L	0_0_0_0	0_0_0_0
Xelaev18005464m	LOC108699289	0_0_0_0	0_0_0_0
Xelaev18005468m	plrg1.L	0_0_0_0	0_0_0_0
Xelaev18005471m	Xelaev18005471m	0_0_0_0	0_0_0_0
Xelaev18005478m	LOC108699336	0_0_0_0	0_0_0_0
Xelaev18005488m	fbxw7.L	0_0_0_0	0_0_0_0
Xelaev18005495m	fam160a1.L	0_0_0_0	0_0_0_0
Xelaev18005496m	sh3d19.L	0_0_0_0	0_0_0_0
Xelaev18005498m	LOC108699406	0_0_0_0	0_0_0_0
Xelaev18005499m	mab21l2.L	0_0_0_0	0_0_1_0
Xelaev18005503m	nr3c2.L	0_0_0_0	0_0_0_0
Xelaev18005505m	arhgap10.L	0_0_0_0	0_0_0_0
Xelaev18005506m	prmt9.L	0_0_0_0	0_0_0_0
Xelaev18005507m	tmem184c.L	0_0_0_0	0_0_0_0
Xelaev18005510m	ednra.L	0_0_0_0	0_0_0_0
Xelaev18005514m	Xelaev18005514m	0_0_0_0	0_0_0_0
Xelaev18005518m	znf827.L	0_0_0_0	0_0_0_0
Xelaev18005522m	mmaa.L	0_0_0_0	0_0_0_0
Xelaev18005527m	hhip.L	0_0_0_0	0_0_-1_0
Xelaev18005529m	anapc10.L	0_0_0_0	0_0_0_0
Xelaev18005531m	otud4.L	0_0_0_0	0_0_0_0
Xelaev18005532m	Xelaev18005532m	0_0_0_0	0_0_0_0
Xelaev18005533m	usp38.L	0_0_0_0	0_0_0_0
Xelaev18005547m	LOC108699540	0_0_0_0	0_0_0_0
Xelaev18005549m	elmod2.L	0_0_0_0	0_0_0_0
Xelaev18005550m	LOC108699587	0_0_0_0	0_0_0_0
Xelaev18005552m	LOC108699619	0_0_0_0	0_0_0_0
Xelaev18005560m	setd7.L	0_0_0_0	0_0_0_0
Xelaev18005564m	rab33b.L	0_0_0_0	0_0_0_0
Xelaev18005569m	Xelaev18005569m	0_0_0_0	0_0_0_0
Xelaev18005576m	mgarp.L	0_0_0_0	0_0_0_0
Xelaev18005582m	pcdh10.L	0_0_0_0	0_0_0_0
Xelaev18005588m	sclt1.L	0_0_0_0	0_0_0_0
Xelaev18005589m	LOC108699679	0_0_0_0	0_0_0_0
Xelaev18005590m	pgrmc2.L	0_0_0_0	0_0_0_0
Xelaev18005591m	larp1b.L	0_0_0_0	0_0_0_0
Xelaev18005593m	abhd18.L	0_0_0_0	0_0_0_0
Xelaev18005594m	mfsd8.L	0_0_0_0	0_0_0_0
Xelaev18005595m	plk4.L	0_0_0_0	0_0_0_0
Xelaev18005602m	spry1.L	0_0_0_0	0_0_0_0
Xelaev18005603m	spata5.L	0_0_0_0	0_0_0_0
Xelaev18005604m	Xelaev18005604m	0_0_0_0	0_0_0_0
Xelaev18005606m	fgf2	0_0_0_0	0_0_0_0
Xelaev18005619m	bbs7.L	0_0_0_0	0_0_0_0
Xelaev18005620m	ccna2.L	0_0_0_0	0_0_0_0
Xelaev18005621m	exosc9.L	0_0_0_0	0_0_0_0
Xelaev18005622m	anxa5.L	0_0_0_0	0_0_0_0
Xelaev18005623m	cyp2u1.L	0_-1_0_-1	0_0_0_0
Xelaev18005624m	hadh.L	0_0_0_0	0_0_0_0
Xelaev18005635m	ccdc109b.L	0_0_0_0	0_0_0_0
Xelaev18005636m	pigy.L	0_0_0_0	0_0_0_0
Xelaev18005645m	pitx2.S	0_0_0_-1	0_0_0_-1
Xelaev18005651m	gar1.L	0_0_0_0	0_0_0_0
Xelaev18005652m	cfi.L	0_0_0_0	0_0_0_-1
Xelaev18005653m	casp6.L	0_0_0_0	0_0_0_0
Xelaev18005654m	ap1ar.L	0_0_0_0	0_0_0_0
Xelaev18005655m	tifa.L	0_0_0_0	0_0_0_0
Xelaev18005656m	alpk1.L	0_0_0_0	0_0_0_0
Xelaev18005657m	neurog2.L	0_-1_0_0	0_0_0_0
Xelaev18005658m	LOC108710251	0_0_0_0	0_0_0_0
Xelaev18005659m	larp7.L	0_0_0_0	0_0_0_0
Xelaev18005661m	LOC108710308	0_0_0_0	0_0_0_0
Xelaev18005673m	LOC108710474	0_0_0_0	0_0_0_0
Xelaev18005674m	Xelaev18005674m	0_0_0_0	0_0_0_0
Xelaev18005678m	sec24c.L	0_0_0_0	0_0_0_0
Xelaev18005682m	usp53.L	0_0_0_0	0_0_0_0
Xelaev18005683m	Xelaev18005683m	0_0_0_0	0_0_0_0
Xelaev18005686m	mad2l1.L	0_0_0_0	0_0_0_0
Xelaev18005694m	papss1.L	0_0_0_0	0_0_0_0
Xelaev18005697m	Xelaev18005697m	0_0_0_0	0_0_0_0
Xelaev18005698m	tbck.L	0_0_0_0	0_0_0_0
Xelaev18005701m	gstcd.L	0_0_0_0	0_0_0_0
Xelaev18005702m	ints12.L	0_0_0_0	0_0_0_0
Xelaev18005703m	arhgef38.L	0_0_0_0	0_0_0_0
Xelaev18005705m	ppa1.L	0_0_0_0	0_0_0_0
Xelaev18005706m	tet2.L	0_0_-1_0	0_0_0_0
Xelaev18005713m	cenpe.L	0_0_0_0	0_0_0_0
Xelaev18005714m	LOC108710776	0_0_0_0	0_0_0_0
Xelaev18005718m	cisd2.L	0_0_0_0	0_0_0_0
Xelaev18005719m	ube2d3.L	0_0_0_0	0_0_0_0
Xelaev18005720m	manba.L	0_0_0_0	0_0_0_0
Xelaev18005733m	dnajb14.L	0_0_0_0	0_0_0_0
Xelaev18005734m	lamtor3.L	0_0_0_0	0_0_0_0
Xelaev18005748m	adh5.L	0_0_0_0	0_0_0_0
Xelaev18005749m	metap1.L	0_0_0_0	0_0_0_0
Xelaev18005752m	tspan5.L	0_0_0_0	0_0_0_0
Xelaev18005753m	rap1gds1.L	0_0_0_0	0_0_0_0
Xelaev18005760m	LOC108710900	0_0_0_0	0_0_0_0
Xelaev18005767m	Xelaev18005767m	0_0_0_0	0_0_0_0
Xelaev18005777m	ccser1.L	0_0_0_0	0_0_0_0
Xelaev18005787m	fam13a.L	0_0_0_0	0_0_0_0
Xelaev18005788m	LOC108710975	0_0_0_0	0_0_0_0
Xelaev18005790m	Xelaev18005790m	0_0_0_0	0_0_0_0
Xelaev18005795m	rufy3.S	0_0_0_0	0_0_0_0
Xelaev18005799m	abcg2.L	0_0_0_0	0_0_0_0
Xelaev18005809m	g3bp2.L	0_0_0_0	0_0_0_0
Xelaev18005812m	uso1.L	0_0_0_0	0_0_0_0
Xelaev18005818m	btc.L	0_0_0_0	0_0_0_0
Xelaev18005838m	cox18.L	0_0_0_0	0_0_0_0
Xelaev18005848m	naaa.L	0_0_0_0	0_0_0_0
Xelaev18005850m	nup54.L	0_0_0_0	0_0_0_0
Xelaev18005851m	scarb2.L	0_0_0_0	0_0_0_0
Xelaev18005853m	LOC108711175	0_0_0_0	0_0_0_0
Xelaev18005854m	stbd1.L	0_0_0_0	0_0_0_0
Xelaev18005858m	shroom3.L	0_0_0_0	0_0_0_0
Xelaev18005861m	LOC108711214	0_0_0_0	0_0_0_0
Xelaev18005862m	ccni.L	0_0_0_0	0_0_0_0
Xelaev18005863m	ccng2.L	0_0_0_0	0_0_0_0
Xelaev18005864m	cxcl13.L	0_0_0_0	0_0_0_0
Xelaev18005868m	mrpl1.L	0_0_0_0	0_0_0_0
Xelaev18005869m	fras1.L	0_0_0_0	0_0_0_0
Xelaev18005873m	ptpn9.L	0_0_0_0	0_0_0_0
Xelaev18005880m	prc1.2.L	0_0_0_0	0_0_0_0
Xelaev18005883m	dctn6.L	0_0_0_0	0_0_0_0
Xelaev18005885m	rbpms.L	0_0_0_0	0_0_0_0
Xelaev18005886m	Xelaev18005886m	0_0_0_0	0_0_0_0
Xelaev18005890m	LOC108711322	0_0_1_0	0_0_0_0
Xelaev18005891m	gsr.L	0_0_0_0	0_0_0_0
Xelaev18005900m	LOC108711362	0_0_0_0	0_0_0_0
Xelaev18005902m	coq2.L	0_0_0_0	0_0_0_0
Xelaev18005910m	hpse.L	0_0_0_0	0_0_0_0
Xelaev18005926m	aff1.L	0_0_0_0	0_0_0_0
Xelaev18005929m	klhl8.L	0_0_0_0	0_0_0_0
Xelaev18005946m	Xelaev18005946m	0_0_0_0	0_0_0_0
Xelaev18005950m	cds1.L	0_0_0_0	0_0_0_0
Xelaev18005979m	Xelaev18005979m	0_0_0_0	0_0_0_0
Xelaev18005988m	LOC108711641	0_0_0_0	0_0_0_0
Xelaev18005995m	Xelaev18005995m	0_0_0_0	0_0_0_0
Xelaev18005996m	LOC108711672	0_0_0_0	0_0_0_0
Xelaev18006010m	ctu1.L	0_0_0_0	0_0_0_0
Xelaev18006057m	Xelaev18006057m	0_0_0_0	0_0_0_0
Xelaev18006058m	Xelaev18006058m	0_0_0_0	0_0_0_0
Xelaev18006061m	Xelaev18006061m	0_0_0_0	0_0_0_0
Xelaev18006063m	Xelaev18006063m	0_0_0_0	0_0_0_0
Xelaev18006064m	fbn3.L	0_0_0_0	0_0_0_0
Xelaev18006074m	lmnb2.L	0_0_0_0	0_0_0_0
Xelaev18006078m	mfsd12.L	0_0_0_0	0_0_0_0
Xelaev18006083m	dapk3.L	0_0_0_0	0_0_0_0
Xelaev18006092m	apba3.L	0_0_0_0	0_0_0_0
Xelaev18006094m	tjp3.L	0_0_0_0	0_0_0_0
Xelaev18006099m	hmg20b.L	0_0_0_0	0_0_0_0
Xelaev18006100m	mydgf.L	0_0_0_0	0_0_0_0
Xelaev18006101m	dpp9.L	0_0_0_0	0_0_0_0
Xelaev18006105m	plin3.L	0_0_0_0	0_0_0_0
Xelaev18006106m	hdgfrp2.L	0_0_0_0	0_0_0_0
Xelaev18006107m	ubxn6.L	0_0_0_0	0_0_0_0
Xelaev18006109m	sh3gl1.L	0_0_0_0	0_0_0_0
Xelaev18006112m	fsd1.L	0_0_0_0	0_0_0_0
Xelaev18006114m	ankrd24.L	0_0_0_0	0_0_0_0
Xelaev18006118m	b4galt1.1.L	0_0_0_0	0_0_0_0
Xelaev18006123m	aptx.L	0_0_0_0	0_0_0_0
Xelaev18006124m	kcmf1.L	0_0_0_0	0_0_0_0
Xelaev18006130m	paqr3.L	0_0_0_0	0_0_0_0
Xelaev18006135m	antxr2.L	0_0_0_0	0_0_0_0
Xelaev18006144m	prkg2.L	0_0_0_0	0_0_0_0
Xelaev18006148m	pomk.L	0_0_0_0	0_0_0_0
Xelaev18006149m	hgsnat.L	0_0_0_0	0_0_0_0
Xelaev18006150m	ints10.L	0_0_0_0	0_0_0_0
Xelaev18006151m	csgalnact1.L	0_0_0_0	0_0_0_-1
Xelaev18006157m	Xelaev18006157m	0_0_0_0	0_0_0_0
Xelaev18006162m	fut10.L	0_0_0_0	0_0_0_0
Xelaev18006164m	LOC108712234	0_0_0_0	0_0_0_0
Xelaev18006172m	ubxn8.L	0_0_0_0	0_0_0_0
Xelaev18006173m	ppp2cb.L	0_0_0_0	0_0_0_0
Xelaev18006181m	dohh.L	0_0_0_0	0_0_0_0
Xelaev18006186m	LOC100127338	0_0_0_0	0_0_0_0
Xelaev18006187m	rexo1.L	0_0_0_0	0_0_0_0
Xelaev18006188m	atp8b3.L	0_0_0_0	0_0_0_0
Xelaev18006191m	tcf3.L	0_0_0_0	0_0_0_0
Xelaev18006194m	mex3d.L	0_0_0_0	0_0_0_0
Xelaev18006196m	LOC108712381	0_0_0_0	0_0_0_0
Xelaev18006213m	slc39a3.L	0_0_0_0	0_0_0_0
Xelaev18006214m	sgta.L	0_0_0_0	0_0_0_0
Xelaev18006220m	pcsk4.L	0_0_0_0	0_0_0_0
Xelaev18006223m	Xelaev18006223m	0_0_0_0	0_0_0_0
Xelaev18006228m	LOC108712502	0_0_0_0	0_0_0_0
Xelaev18006229m	gamt.L	0_0_0_0	0_0_0_0
Xelaev18006230m	ndufs7.L	0_0_0_0	0_0_0_0
Xelaev18006231m	mum1.L	0_0_0_0	0_0_0_0
Xelaev18006236m	cirbp.L	0_0_0_0	0_0_0_0
Xelaev18006238m	Xelaev18006238m	0_0_0_0	0_0_0_0
Xelaev18006239m	Xelaev18006239m	0_0_0_0	0_0_0_0
Xelaev18006241m	atp5d.L	0_0_0_0	0_0_0_0
Xelaev18006242m	cbarp.L	0_0_0_0	0_0_0_0
Xelaev18006243m	stk11.L	0_0_0_0	0_0_0_0
Xelaev18006244m	Xelaev18006244m	0_0_0_0	0_0_0_0
Xelaev18006246m	hmha1.L	0_0_0_0	0_0_0_0
Xelaev18006249m	LOC108696057	0_0_0_0	0_0_0_0
Xelaev18006251m	sbno2.L	0_0_0_0	0_0_0_0
Xelaev18006252m	tmem259.L	0_0_0_0	0_0_0_0
Xelaev18006255m	wdr18.L	0_0_0_0	0_0_0_0
Xelaev18006260m	r3hdm4.L	0_0_0_0	0_0_0_0
Xelaev18006266m	ptbp1.S	0_0_0_0	0_0_0_0
Xelaev18006271m	LOC108712617	0_0_0_0	0_0_0_0
Xelaev18006272m	timm10.S	0_0_0_0	0_0_0_0
Xelaev18006289m	LOC108712659	0_0_0_0	0_0_0_0
Xelaev18006290m	kank3.L	0_0_0_0	0_0_0_0
Xelaev18006292m	angptl4.L	0_0_0_0	1_0_0_1
Xelaev18006293m	LOC494642	0_0_0_0	0_0_0_0
Xelaev18006296m	lonp1.L	0_0_0_0	0_0_0_0
Xelaev18006297m	LOC108712702	0_0_0_0	0_0_0_0
Xelaev18006300m	ndufa11.L	0_0_0_0	0_0_0_0
Xelaev18006301m	vmac.L	0_0_0_0	0_0_0_0
Xelaev18006305m	LOC108712762	0_0_0_0	0_0_0_0
Xelaev18006306m	LOC108712768	0_0_0_0	0_0_0_0
Xelaev18006307m	acsbg2.L	0_0_0_0	0_0_0_0
Xelaev18006315m	znf414.L	0_-1_0_0	0_0_1_-1
Xelaev18006317m	adamts10.L	0_0_0_0	0_0_0_0
Xelaev18006332m	LOC108712822	0_0_0_0	0_0_0_0
Xelaev18006335m	LOC108712838	0_0_0_0	0_0_0_0
Xelaev18006340m	Xelaev18006340m	0_0_0_0	0_0_0_0
Xelaev18006341m	dot1l.L	0_0_0_0	0_0_0_0
Xelaev18006342m	ap3d1.L	0_0_0_0	0_0_0_0
Xelaev18006347m	LOC496053	0_0_0_0	0_0_0_0
Xelaev18006354m	LOC108712908	0_0_0_0	0_0_0_0
Xelaev18006358m	enc1.2.L	0_0_0_0	0_0_0_0
Xelaev18006359m	pex11g.L	0_0_0_0	0_0_0_0
Xelaev18006377m	rab3a.L	0_0_-1_0	0_0_0_0
Xelaev18006378m	mpv17l2.L	0_0_0_0	0_0_0_0
Xelaev18006379m	ifi30.L	0_0_0_0	0_0_0_0
Xelaev18006380m	LOC108713027	0_0_0_0	0_0_0_0
Xelaev18006392m	LOC108713078	0_0_0_0	0_0_0_0
Xelaev18006394m	elavl1.L	0_0_0_0	0_0_0_0
Xelaev18006397m	LOC108713086	0_0_0_0	0_0_0_0
Xelaev18006450m	LOC108713185	0_0_0_0	0_0_0_0
Xelaev18006453m	tpgs1.L	0_0_0_0	0_0_0_0
Xelaev18006455m	bsg.L	0_0_0_0	0_0_0_0
Xelaev18006458m	Xelaev18006458m	0_0_0_0	0_0_0_0
Xelaev18006466m	chchd10.L	0_0_0_0	0_0_0_0
Xelaev18006468m	LOC108713230	0_0_0_0	0_0_0_0
Xelaev18006474m	fkbp8.L	0_0_0_0	0_0_0_0
Xelaev18006475m	kxd1.L	0_0_0_0	0_0_0_0
Xelaev18006477m	c19orf60.L	0_0_0_0	0_0_0_0
Xelaev18006478m	crlf1.L	0_0_0_0	0_0_0_0
Xelaev18006482m	crtc1.L	0_0_0_0	0_0_0_0
Xelaev18006488m	MGC82221	0_0_0_0	0_0_0_0
Xelaev18006493m	tstd2.L	0_0_0_0	0_0_0_0
Xelaev18006495m	xpa.L	0_0_0_0	0_0_0_0
Xelaev18006496m	Xelaev18006496m	0_0_0_0	0_0_0_0
Xelaev18006498m	trmo.L	0_0_0_0	0_0_0_0
Xelaev18006502m	anp32b.L	0_0_0_0	0_0_0_0
Xelaev18006503m	coro2a.L	0_0_0_0	0_0_0_0
Xelaev18006504m	kiaa0368.L	0_0_0_0	0_0_0_0
Xelaev18006505m	smc2.L	0_0_0_0	0_0_0_0
Xelaev18006507m	gng10.L	0_0_0_0	0_0_0_0
Xelaev18006509m	ugcg.L	0_0_0_0	0_0_0_0
Xelaev18006511m	LOC108713380	0_0_0_0	0_0_0_0
Xelaev18006512m	LOC108713381	0_0_0_0	0_0_0_0
Xelaev18006513m	Xelaev18006513m	0_0_0_0	0_0_0_0
Xelaev18006517m	snx30.L	0_0_0_0	0_0_0_0
Xelaev18006522m	palm2.L	0_0_0_-1	0_0_0_0
Xelaev18006524m	LOC108713387	0_0_0_0	0_0_0_0
Xelaev18006525m	dcaf10.L	0_0_0_0	0_0_0_0
Xelaev18006526m	slc25a51.L	0_0_0_0	0_0_0_0
Xelaev18006528m	LOC108713390	0_0_0_0	0_0_0_0
Xelaev18006529m	fbxo10.L	0_0_0_0	0_0_0_0
Xelaev18006531m	zbtb5.L	0_0_0_0	0_0_0_0
Xelaev18006532m	grhpr.2.L	0_0_0_0	0_0_0_0
Xelaev18006535m	LOC108713393	0_0_0_0	0_0_0_0
Xelaev18006536m	LOC108713392	0_0_0_0	0_0_0_0
Xelaev18006539m	zcchc7.L	0_0_0_0	0_0_0_0
Xelaev18006543m	melk.L	0_0_0_0	0_0_0_0
Xelaev18006547m	nans.L	0_0_0_0	0_0_0_0
Xelaev18006550m	gne.L	0_0_0_0	0_0_0_0
Xelaev18006556m	LOC108713396	0_0_0_0	0_0_0_0
Xelaev18006557m	Xelaev18006557m	0_0_1_0	0_0_1_0
Xelaev18006559m	mfsd7.L	0_0_0_0	0_0_0_0
Xelaev18006561m	dgkq.L	0_0_0_0	0_0_0_0
Xelaev18006565m	LOC108713401	0_0_0_0	0_0_0_0
Xelaev18006566m	Xelaev18006566m	0_0_0_0	0_0_0_0
Xelaev18006567m	Xelaev18006567m	0_0_0_0	0_0_0_0
Xelaev18006571m	fcho1.L	0_0_0_0	0_0_0_0
Xelaev18006572m	MGC85058	0_0_0_0	0_0_0_0
Xelaev18006574m	jak3.L	0_0_0_0	0_0_0_0
Xelaev18006575m	slc5a5.L	0_0_0_0	0_0_0_0
Xelaev18006580m	nr2f6.L	0_0_0_0	0_0_0_0
Xelaev18006581m	babam1.L	0_0_0_0	0_0_0_0
Xelaev18006584m	use1.L	0_0_0_0	0_0_0_0
Xelaev18006586m	sin3b.L	0_0_0_0	0_0_0_0
Xelaev18006588m	Xelaev18006588m	0_0_0_0	0_0_0_0
Xelaev18006589m	haus8.L	0_0_0_0	0_0_0_0
Xelaev18006590m	myo9b.L	0_0_0_0	0_0_0_0
Xelaev18006591m	LOC108713410	0_0_0_0	0_0_0_0
Xelaev18006592m	arl9.L	0_0_0_0	0_0_0_0
Xelaev18006597m	rnf170.L	0_0_0_0	0_0_0_0
Xelaev18006599m	LOC445863	0_0_0_0	0_0_0_0
Xelaev18006600m	Xelaev18006600m	0_0_0_0	0_0_0_0
Xelaev18006603m	LOC108713416	0_0_0_0	0_0_0_0
Xelaev18006613m	Xelaev18006613m	0_0_0_0	0_0_0_0
Xelaev18006618m	tm6sf2.L	0_0_0_0	0_0_0_0
Xelaev18006623m	tmem221.L	0_0_0_0	0_0_0_0
Xelaev18006627m	tmem161a.L	0_0_0_0	0_0_0_0
Xelaev18006631m	LOC108713429	0_0_0_0	0_0_0_0
Xelaev18006638m	ncln.L	0_0_0_0	0_0_0_0
Xelaev18006642m	tle2.L	0_0_0_0	0_0_0_0
Xelaev18006647m	aes.L	0_0_0_0	0_0_0_0
Xelaev18006657m	thap1.L	0_0_0_0	0_0_0_0
Xelaev18006662m	ddx49.L	0_0_0_0	0_0_0_0
Xelaev18006666m	klf2.L	0_0_0_0	0_0_0_0
Xelaev18006668m	Xelaev18006668m	0_0_0_0	0_0_0_0
Xelaev18006673m	cherp.L	0_0_0_0	0_0_0_0
Xelaev18006674m	slc35e1.L	0_0_0_0	0_0_0_0
Xelaev18006682m	ndufb6.L	0_0_0_0	0_0_0_0
Xelaev18006698m	lpar1.L	0_0_0_0	0_0_0_0
Xelaev18006711m	aco1.L	0_0_0_0	0_0_0_0
Xelaev18006712m	LOC108713715	0_0_0_0	0_0_0_0
Xelaev18006715m	cntln.L	0_0_0_0	0_0_0_0
Xelaev18006717m	LOC496320	0_0_0_0	0_0_0_0
Xelaev18006720m	Xelaev18006720m	0_0_0_0	0_0_0_0
Xelaev18006721m	haus6.L	0_0_0_0	0_0_0_0
Xelaev18006722m	dennd4c.L	0_0_0_0	0_0_0_0
Xelaev18006725m	plin2.L	0_0_0_0	0_0_0_0
Xelaev18006729m	acer2.L	0_0_0_0	0_0_0_0
Xelaev18006731m	LOC108713831	0_0_0_0	0_0_0_0
Xelaev18006732m	LOC108713845	0_0_0_0	0_0_0_0
Xelaev18006738m	nipsnap3a.L	0_0_0_0	0_0_0_0
Xelaev18006741m	slc44a1.L	0_0_0_0	0_0_0_0
Xelaev18006742m	fsd1l.L	0_0_0_0	0_0_0_0
Xelaev18006745m	tmem38b.L	0_0_0_0	0_0_0_0
Xelaev18006746m	znf462.L	0_0_0_0	0_0_0_0
Xelaev18006748m	rad23b.L	0_0_0_0	0_0_0_0
Xelaev18006750m	LOC108713909	0_0_0_0	0_0_0_0
Xelaev18006752m	mtap.L	0_0_0_0	0_0_0_0
Xelaev18006760m	elavl2.L	0_0_0_0	0_0_0_0
Xelaev18006764m	caap1.S	0_0_0_0	0_0_0_0
Xelaev18006765m	plaa.L	0_0_0_0	0_0_0_0
Xelaev18006766m	ift74.L	0_0_0_0	0_0_0_0
Xelaev18006771m	c9orf72.L	0_0_0_0	0_0_0_0
Xelaev18006795m	Xelaev18006795m	0_0_0_0	0_0_0_0
Xelaev18006796m	snapc3.L	0_0_0_0	0_0_0_0
Xelaev18006797m	ttc39b.L	0_0_0_0	0_0_0_0
Xelaev18006798m	LOC108713977	0_0_0_0	0_0_0_-1
Xelaev18006801m	zdhhc21.L	0_0_0_0	0_0_0_0
Xelaev18006806m	tyrp1.L	0_0_0_0	0_0_0_0
Xelaev18006812m	LOC108714090	0_0_0_0	0_0_0_-1
Xelaev18006813m	Xelaev18006813m	0_0_-1_0	0_0_0_0
Xelaev18006816m	kdm4c.L	0_0_0_0	0_0_0_0
Xelaev18006817m	uhrf2.L	0_0_0_0	0_0_0_0
Xelaev18006818m	kiaa2026.L	0_0_0_0	0_0_0_0
Xelaev18006820m	LOC108714207	0_0_0_0	0_0_0_0
Xelaev18006821m	ermp1.L	0_0_0_0	0_0_0_0
Xelaev18006822m	ric1.L	0_0_0_0	0_0_0_0
Xelaev18006823m	LOC108714232	0_0_0_0	0_0_0_0
Xelaev18006825m	LOC108714253	0_0_0_0	0_0_0_0
Xelaev18006828m	jak2.L	0_0_0_0	0_0_0_0
Xelaev18006829m	rcl1.L	0_0_0_0	0_0_0_0
Xelaev18006830m	ak3.L	0_0_0_0	0_0_0_0
Xelaev18006832m	spata6l.L	0_0_0_0	0_0_0_0
Xelaev18006837m	Xelaev18006837m	0_0_0_0	0_0_0_0
Xelaev18006841m	pum3.L	0_0_0_0	0_0_0_0
Xelaev18006846m	smarca2.L	0_0_0_0	0_0_0_0
Xelaev18006848m	dmrt2.L	0_1_0_0	0_0_0_-1
Xelaev18006852m	dock8.L	0_0_0_0	0_0_0_0
Xelaev18006854m	cbwd1.2.L	0_0_0_0	0_0_0_0
Xelaev18006857m	LOC108714402	0_0_0_0	0_0_0_0
Xelaev18006860m	foxd4l1.1.S	0_0_0_0	0_0_0_0
Xelaev18006863m	foxd4l1.2.L	0_0_0_0	0_0_0_0
Xelaev18006872m	Xelaev18006872m	0_0_1_0	0_0_0_0
Xelaev18006876m	apba1.L	0_0_0_0	0_0_0_0
Xelaev18006877m	ptar1.L	0_0_0_0	0_0_0_0
Xelaev18006885m	tmem2.L	0_0_0_0	0_0_0_0
Xelaev18006886m	abhd17b	0_0_0_0	0_0_0_0
Xelaev18006887m	c9orf85.L	0_0_0_0	0_0_0_0
Xelaev18006899m	trpm6.L	0_0_0_0	0_0_0_0
Xelaev18006900m	LOC108714527	0_0_0_0	0_0_0_0
Xelaev18006902m	nmrk1.L	0_0_0_0	0_0_0_0
Xelaev18006907m	pcsk5.L	0_0_0_0	0_0_0_0
Xelaev18006909m	rfk.L	0_0_0_0	0_0_0_0
Xelaev18006910m	gcnt1.S	0_0_0_0	0_0_0_0
Xelaev18006916m	vps13a.L	0_0_0_0	0_0_0_0
Xelaev18006921m	psat1.L	0_0_0_0	0_0_0_0
Xelaev18006927m	c15orf40.L	0_0_0_0	0_0_0_0
Xelaev18006932m	rmi1.L	0_0_0_0	0_0_0_0
Xelaev18006935m	agtpbp1.L	0_0_0_0	0_0_0_0
Xelaev18006937m	naa35.L	0_0_0_0	0_0_0_0
Xelaev18006938m	golm1.L	0_0_0_0	0_0_0_0
Xelaev18006943m	isca1.L	0_0_0_0	0_0_0_0
Xelaev18006950m	fbp2.L	0_0_0_0	0_0_0_0
Xelaev18006952m	c9orf3.L	0_0_0_0	0_0_0_0
Xelaev18006955m	fancc.L	0_0_0_0	0_0_0_0
Xelaev18006956m	LOC108714691	0_0_0_0	0_0_0_0
Xelaev18006958m	LOC108714706	0_0_0_0	0_0_0_0
Xelaev18006967m	Xelaev18006967m	0_0_0_0	0_0_0_0
Xelaev18006972m	Xelaev18006972m	0_0_0_0	0_0_0_0
Xelaev18006973m	tdgf1.3.L	0_0_0_0	0_0_0_0
Xelaev18006978m	sass6.S	0_0_0_0	0_0_0_0
Xelaev18006980m	LOC108714803	0_0_0_0	0_0_0_0
Xelaev18006983m	spin1.L	0_0_0_0	0_0_0_0
Xelaev18006990m	LOC108714852	0_0_0_0	0_0_0_0
Xelaev18007001m	LOC108714854	0_0_0_0	0_0_0_0
Xelaev18007003m	sptlc1.L	0_0_0_0	0_0_0_0
Xelaev18007004m	LOC108714855	0_0_0_0	0_0_0_0
Xelaev18007005m	rabggta.L	0_0_0_0	0_0_0_0
Xelaev18007008m	Xelaev18007008m	0_0_0_0	0_0_0_0
Xelaev18007010m	tm9sf1.S	0_0_0_0	0_0_0_0
Xelaev18007012m	LOC108714856	0_0_0_0	0_0_0_0
Xelaev18007013m	Xelaev18007013m	0_0_0_0	0_0_0_0
Xelaev18007019m	emc9.L	0_0_0_0	0_0_0_0
Xelaev18007020m	psme1.L	0_0_0_0	0_0_0_0
Xelaev18007022m	dcaf11.L	0_0_0_0	0_0_0_0
Xelaev18007025m	slc7a8.L	0_0_0_0	0_0_0_0
Xelaev18007027m	homez.L	0_0_0_0	0_0_0_0
Xelaev18007036m	LOC108714867	0_0_0_0	0_0_0_0
Xelaev18007040m	zfhx2.L	0_0_0_0	0_0_0_0
Xelaev18007044m	dhrs4.L	0_0_0_0	0_0_0_0
Xelaev18007046m	mrpl52.L	0_0_0_0	0_0_0_0
Xelaev18007054m	rbm23.S	0_0_0_0	0_0_0_0
Xelaev18007055m	prmt5.L	0_0_0_0	0_0_0_0
Xelaev18007057m	c14orf93.L	0_0_0_0	0_0_0_0
Xelaev18007059m	psmb5.L	0_0_0_0	0_0_0_0
Xelaev18007064m	LOC733423	0_0_0_0	0_0_0_0
Xelaev18007066m	c14orf119.L	0_0_0_0	0_0_0_0
Xelaev18007067m	LOC108714878	0_0_0_0	0_0_0_0
Xelaev18007211m	dad1.L	0_0_0_0	0_0_0_0
Xelaev18007304m	sall2.L	0_0_0_-1	0_0_0_-1
Xelaev18007305m	mettl3.L	0_0_0_0	0_0_0_0
Xelaev18007306m	tox4.L	0_0_0_0	0_0_0_0
Xelaev18007309m	supt16h.L	0_0_0_0	0_0_0_0
Xelaev18007327m	adcy4.L	0_0_0_0	0_0_0_0
Xelaev18007329m	LOC108715050	0_0_0_0	0_0_0_0
Xelaev18007338m	dnaja4.1.L	0_0_0_0	0_0_0_0
Xelaev18007341m	ttc5.L	0_0_0_0	0_0_0_0
Xelaev18007343m	lpcat4.L	0_0_0_0	0_0_0_0
Xelaev18007345m	emc4.S	0_0_0_0	0_0_0_0
Xelaev18007346m	mettl17.L	0_0_0_0	0_0_0_0
Xelaev18007349m	tmem55b.L	0_0_0_0	0_0_0_0
Xelaev18007376m	parp2.L	0_0_0_0	0_0_0_0
Xelaev18007377m	tep1.L	0_0_0_0	0_0_0_0
Xelaev18007383m	arhgef40.L	0_0_0_0	0_0_0_0
Xelaev18007384m	znf219.L	0_0_0_0	0_0_0_0
Xelaev18007386m	morc2.L	0_0_0_0	0_0_0_0
Xelaev18007387m	smtn.L	0_0_0_0	0_0_0_0
Xelaev18007393m	pole.L	0_0_0_0	0_0_0_0
Xelaev18007400m	mtfp1.L	0_0_0_0	0_0_0_0
Xelaev18007402m	Xelaev18007402m	0_0_0_0	0_0_0_0
Xelaev18007404m	tbc1d10a.L	0_0_0_0	0_0_0_0
Xelaev18007410m	MGC107841.L	0_0_0_0	0_0_0_0
Xelaev18007411m	mtmr3	0_0_0_0	0_0_0_0
Xelaev18007416m	nf2.L	0_0_0_0	0_0_0_0
Xelaev18007417m	nipsnap1.S	0_0_0_0	0_0_0_0
Xelaev18007420m	LOC108715409	0_0_0_0	0_0_0_0
Xelaev18007421m	rasl10a.L	0_0_0_0	0_0_0_0
Xelaev18007422m	gas2l1.L	0_0_0_0	0_0_0_0
Xelaev18007424m	LOC398367	0_0_0_0	0_0_0_0
Xelaev18007425m	Xelaev18007425m	0_0_0_0	0_0_0_0
Xelaev18007426m	rhbdd3.L	0_0_0_0	0_0_0_0
Xelaev18007433m	rita1.L	0_0_0_0	0_0_0_0
Xelaev18007434m	iqcd.L	0_0_0_0	0_0_0_0
Xelaev18007435m	tpcn1.L	0_0_0_0	0_0_0_0
Xelaev18007437m	MGC53823	0_0_0_0	0_0_0_0
Xelaev18007438m	tbx3.L	0_0_0_0	0_0_0_0
Xelaev18007442m	rbm19.L	0_0_0_0	0_0_0_0
Xelaev18007448m	sds.L	0_0_0_0	0_0_0_0
Xelaev18007449m	plbd2.L	0_0_0_0	0_0_0_0
Xelaev18007452m	slc8b1.L	0_0_0_0	0_0_0_0
Xelaev18007453m	ficd.L	0_0_0_0	0_0_0_0
Xelaev18007455m	ung.L	0_0_0_0	0_0_0_0
Xelaev18007456m	usp30.L	0_0_0_0	0_0_0_0
Xelaev18007458m	dao.L	0_0_0_0	0_0_0_0
Xelaev18007460m	ssh1.L	0_0_0_0	0_0_0_0
Xelaev18007465m	nifu-pending	0_0_0_0	0_0_0_0
Xelaev18007467m	LOC108715603	0_0_0_0	0_0_0_0
Xelaev18007468m	foxn4.L	0_0_0_0	0_0_-1_0
Xelaev18007470m	kctd10.L	0_0_0_0	0_0_0_0
Xelaev18007473m	mmab.L	0_0_0_0	0_0_0_0
Xelaev18007474m	mvk.L	0_0_0_0	0_0_0_0
Xelaev18007476m	fam222a.L	0_0_0_0	0_0_0_0
Xelaev18007478m	trpv4.L	0_0_0_0	0_0_0_0
Xelaev18007479m	LOC494858	0_0_0_0	0_0_0_0
Xelaev18007480m	gltp.L	0_0_0_0	0_0_0_0
Xelaev18007481m	tchp.L	0_0_0_0	0_0_0_0
Xelaev18007484m	ankrd13a.L	0_0_0_0	0_0_0_0
Xelaev18007488m	LOC108715673	0_0_0_0	0_0_0_0
Xelaev18007490m	LOC108715698	0_0_0_0	0_0_0_0
Xelaev18007499m	asphd2.L	0_0_0_0	0_0_0_0
Xelaev18007500m	LOC108715768	0_0_0_0	0_0_0_0
Xelaev18007501m	hps4.L	0_0_0_0	0_0_0_0
Xelaev18007502m	srrd.L	0_0_0_0	0_0_0_0
Xelaev18007503m	LOC108715794	0_0_0_0	0_0_0_0
Xelaev18007504m	tpst2.L	0_0_0_0	0_0_0_0
Xelaev18007507m	LOC108715811	0_0_0_0	0_0_0_0
Xelaev18007523m	mn1.L	0_0_0_0	0_0_0_0
Xelaev18007525m	pitpnb.2.L	0_0_0_0	0_0_0_0
Xelaev18007527m	LOC108715847	0_0_0_0	0_0_0_0
Xelaev18007531m	Xelaev18007531m	0_0_0_0	0_0_0_0
Xelaev18007532m	hscb.L	0_0_0_0	0_0_0_0
Xelaev18007536m	prodh.L	0_0_0_0	0_0_0_0
Xelaev18007542m	LOC108715919	0_0_0_0	0_0_0_0
Xelaev18007543m	cit.L	0_0_0_0	0_0_0_0
Xelaev18007544m	ccdc64.L	0_0_0_0	0_0_0_0
Xelaev18007548m	pxn.L	0_0_0_0	0_0_0_0
Xelaev18007554m	msi1.L	0_0_0_0	0_0_0_0
Xelaev18007558m	LOC108716015	0_0_0_0	0_0_0_0
Xelaev18007560m	coq5.L	0_0_0_0	0_0_0_0
Xelaev18007561m	rnf10.L	0_0_0_0	0_0_0_0
Xelaev18007562m	pop5.L	0_0_0_0	0_0_0_0
Xelaev18007567m	MGC80034	0_0_0_0	0_0_0_0
Xelaev18007569m	Xelaev18007569m	0_0_0_0	0_0_0_0
Xelaev18007570m	acads.L	0_0_0_0	0_0_0_0
Xelaev18007572m	sppl3.L	0_0_0_0	0_0_0_0
Xelaev18007573m	hnf1a.S	0_0_0_0	0_0_0_0
Xelaev18007575m	rnf185.L	0_0_0_0	0_0_0_0
Xelaev18007578m	patz1.L	0_0_0_0	0_0_0_0
Xelaev18007579m	drg1.L	0_0_0_0	0_0_0_0
Xelaev18007581m	eif4enif1.L	0_0_0_0	0_0_0_0
Xelaev18007583m	LOC108716022	0_0_0_0	0_0_0_0
Xelaev18007584m	pisd.S	0_0_0_0	0_0_0_0
Xelaev18007587m	LOC108716023	0_0_0_0	0_0_0_0
Xelaev18007588m	ywhah.L	0_0_0_0	0_0_0_0
Xelaev18007591m	gnaz.L	0_0_0_0	0_0_0_0
Xelaev18007593m	rab36.L	0_0_0_0	0_0_0_0
Xelaev18007594m	bcr.L	0_0_0_0	0_0_0_0
Xelaev18007595m	specc1l.L	0_0_0_0	0_0_0_0
Xelaev18007597m	LOC100037048	0_0_0_0	0_0_0_0
Xelaev18007601m	ggt5.L	0_0_0_0	0_0_0_0
Xelaev18007603m	smpd4.L	0_0_0_0	0_0_0_0
Xelaev18007606m	med15.L	0_0_0_0	0_0_0_0
Xelaev18007607m	sirt4.L	0_0_0_0	0_0_0_0
Xelaev18007609m	klhl22.L	0_0_0_0	0_0_0_0
Xelaev18007613m	vegt.L	0_0_0_0	0_0_0_0
Xelaev18007614m	cabin1.L	0_0_0_0	0_0_0_0
Xelaev18007617m	ddt.L	0_0_0_0	0_0_0_0
Xelaev18007619m	gstt1.L	0_0_0_0	0_0_0_0
Xelaev18007624m	LOC108716036	0_0_0_0	0_0_0_0
Xelaev18007630m	LOC108716039	0_0_0_0	0_0_0_0
Xelaev18007670m	LOC108716043	0_0_0_0	0_0_0_0
Xelaev18007671m	dgcr14.L	0_0_0_0	0_0_0_0
Xelaev18007673m	LOC108716045	0_0_0_0	0_0_0_0
Xelaev18007676m	LOC108716047	0_0_0_0	0_0_0_0
Xelaev18007677m	snap29.L	0_0_0_0	0_0_0_0
Xelaev18007678m	pi4ka.L	0_0_0_0	0_0_0_0
Xelaev18007680m	Xelaev18007680m	0_0_0_0	0_0_0_0
Xelaev18007682m	LOC108716049	0_0_0_0	0_0_0_0
Xelaev18007683m	ydjc.L	0_0_0_0	0_0_0_0
Xelaev18007685m	Xelaev18007685m	0_0_0_0	0_0_0_0
Xelaev18007689m	ppm1f.L	0_0_0_0	0_0_0_0
Xelaev18007690m	mapk1.L	0_0_0_0	0_0_0_0
Xelaev18007692m	ypel1.L	0_0_0_0	0_0_0_-1
Xelaev18007694m	ufd1l.L	0_0_0_0	0_0_0_0
Xelaev18007695m	cdc45.L	0_0_0_0	0_0_0_0
Xelaev18007698m	LOC108716052	0_0_0_0	0_0_0_0
Xelaev18007702m	tbx1.L	0_0_0_0	0_0_0_0
Xelaev18007703m	gnb1l.L	0_0_0_0	0_0_0_0
Xelaev18007704m	MGC53924	0_0_0_0	0_0_0_0
Xelaev18007708m	arvcf.L	0_0_0_0	0_0_0_0
Xelaev18007709m	tango2.S	0_0_0_0	0_0_0_0
Xelaev18007710m	LOC108716057	0_0_0_0	0_0_0_0
Xelaev18007711m	dgcr8.L	0_0_0_0	0_0_0_0
Xelaev18007715m	zdhhc8.L	0_0_0_0	0_0_0_0
Xelaev18007718m	golga3.L	0_0_0_0	0_0_0_0
Xelaev18007719m	LOC108716097	0_0_0_0	0_0_0_0
Xelaev18007728m	noc4l.L	0_0_0_0	0_0_0_0
Xelaev18007729m	ep400.L	0_0_0_0	0_0_0_0
Xelaev18007743m	stx2.L	0_0_0_0	0_0_0_0
Xelaev18007751m	glt1d1.L	0_0_0_0	0_0_0_0
Xelaev18007752m	slc15a4.L	0_0_0_0	0_0_0_0
Xelaev18007758m	aacs.L	0_0_0_0	0_0_0_0
Xelaev18007759m	bri3bp.L	0_0_0_0	0_0_0_0
Xelaev18007762m	scarb1.L	0_0_0_0	0_0_0_0
Xelaev18007765m	LOC398642	0_0_0_0	0_0_0_0
Xelaev18007773m	tctn2.L	0_0_0_0	0_0_0_0
Xelaev18007775m	gtf2h3.L	0_0_0_0	0_0_0_0
Xelaev18007776m	eif2b1.L	0_0_0_0	0_0_0_0
Xelaev18007779m	rilpl1.L	0_1_0_0	0_0_0_1
Xelaev18007781m	snrnp35.L	0_0_0_0	0_0_0_0
Xelaev18007783m	kmt5a.L	0_0_0_0	0_0_0_0
Xelaev18007785m	LOC108716575	0_0_0_0	0_0_0_0
Xelaev18007786m	c12orf65.L	0_0_0_0	0_0_0_0
Xelaev18007788m	pitpnm2.L	0_0_0_0	0_0_0_0
Xelaev18007789m	arl6ip4.L	0_0_0_0	0_0_0_0
Xelaev18007790m	ogfod2.L	0_0_0_0	0_0_0_0
Xelaev18007792m	abcb9.L	0_0_0_0	0_0_0_0
Xelaev18007794m	hip1r.L	0_0_0_0	0_0_0_0
Xelaev18007796m	ccdc62.L	0_0_0_0	0_0_0_0
Xelaev18007801m	kntc1.L	0_0_0_0	0_0_0_0
Xelaev18007805m	clip1.L	0_0_0_0	0_0_0_0
Xelaev18007808m	vps33a.L	0_0_0_0	0_0_0_0
Xelaev18007809m	diablo.L	0_0_0_0	0_0_0_0
Xelaev18007810m	b3gnt4.L	0_0_0_0	0_0_0_0
Xelaev18007817m	psmd9.L	0_0_0_0	0_0_0_0
Xelaev18007820m	setd1b.L	0_0_0_0	0_0_0_0
Xelaev18007821m	Xelaev18007821m	0_0_0_0	0_0_0_0
Xelaev18007823m	tmem120b.L	0_0_0_0	0_0_0_0
Xelaev18007825m	LOC108716807	0_0_0_0	0_0_0_0
Xelaev18007826m	kdm2b.L	0_0_0_0	0_0_0_0
Xelaev18007828m	rnf34.L	0_0_0_0	0_0_0_0
Xelaev18007829m	anapc5.L	0_0_0_0	0_0_0_0
Xelaev18007833m	Xelaev18007833m	0_0_0_0	0_0_0_0
Xelaev18007835m	ift81.L	0_0_0_0	0_0_0_0
Xelaev18007843m	LOC108716875	0_0_0_0	0_0_0_0
Xelaev18007849m	ppp1cc.L	0_0_0_0	0_0_0_0
Xelaev18007851m	aldh2.L	0_0_0_0	0_0_0_0
Xelaev18007854m	brap.L	0_0_0_0	0_0_0_0
Xelaev18007856m	sh2b3.L	0_0_0_0	0_0_0_0
Xelaev18007858m	fam109a.L	0_0_0_0	0_0_0_0
Xelaev18007861m	mapkapk5.L	0_0_0_0	0_0_0_0
Xelaev18007862m	LOC108716930	0_0_0_0	0_0_0_0
Xelaev18007864m	naa25.L	0_0_0_0	0_0_0_0
Xelaev18007869m	LOC108716965	0_0_0_0	0_0_0_0
Xelaev18007874m	c12orf49.L	0_0_0_0	0_0_0_0
Xelaev18007875m	rnft2.L	0_0_0_0	0_0_0_0
Xelaev18007879m	fbxw8.L	0_0_0_0	0_0_0_0
Xelaev18007880m	tesc.L	0_0_0_0	0_0_0_0
Xelaev18007882m	fbxo21.L	0_0_0_0	0_0_0_0
Xelaev18007883m	nos1.L	0_0_0_0	0_0_0_0
Xelaev18007893m	rfc5.L	0_0_0_0	0_0_0_0
Xelaev18007895m	vsig10.L	0_0_0_0	0_0_0_0
Xelaev18007898m	pebp1.L	0_0_0_0	0_0_0_0
Xelaev18007912m	znrf3.L	0_0_0_0	0_0_0_0
Xelaev18007915m	LOC108695672	0_0_0_0	0_0_0_0
Xelaev18007917m	Xelaev18007917m	0_0_0_0	0_0_0_0
Xelaev18007920m	LOC108717141	0_0_0_0	0_0_0_0
Xelaev18007921m	dusp18.L	0_0_0_0	0_0_0_0
Xelaev18007922m	osbp2.L	0_0_0_0	0_0_0_0
Xelaev18007923m	LOC108717174	0_0_0_0	0_0_0_0
Xelaev18007924m	LOC108717216	0_0_0_0	0_0_0_0
Xelaev18007925m	Xelaev18007925m	0_0_0_0	0_0_0_0
Xelaev18007926m	LOC108695673	0_0_0_0	0_0_0_0
Xelaev18007928m	aifm3.L	0_0_0_0	0_0_0_0
Xelaev18007932m	lyrm7.L	0_0_0_0	0_0_0_0
Xelaev18007942m	slc27a6.L	0_0_0_0	0_0_0_0
Xelaev18007943m	LOC108717258	0_0_0_0	0_0_0_0
Xelaev18007946m	slc12a2.L	0_0_0_0	0_0_0_0
Xelaev18007948m	prrc1.L	0_0_0_0	0_0_0_0
Xelaev18007951m	lmnb1.L	0_0_0_0	0_0_0_0
Xelaev18007954m	phax.L	0_0_0_0	0_0_0_0
Xelaev18007955m	aldh7a1.L	0_0_0_0	0_0_0_0
Xelaev18007962m	cep120.L	0_0_0_0	0_0_0_0
Xelaev18007964m	ppic.L	0_0_0_0	0_0_0_0
Xelaev18007965m	snx24.L	0_0_0_0	0_0_0_0
Xelaev18007966m	snx2.L	0_0_0_0	0_0_0_0
Xelaev18007967m	sncaip.L	0_0_0_0	0_0_0_0
Xelaev18007970m	lox.L	0_0_0_0	0_0_0_0
Xelaev18007971m	srfbp1.L	0_0_0_0	0_0_0_0
Xelaev18007973m	hsd17b4.L	0_0_0_0	0_0_0_0
Xelaev18007975m	tnfaip8.L	0_0_0_0	0_0_0_0
Xelaev18007977m	dmxl1.L	0_0_0_0	0_0_0_0
Xelaev18007979m	dtwd2.L	0_0_0_0	0_0_0_0
Xelaev18007981m	commd10.L	0_0_0_0	0_0_0_0
Xelaev18007985m	LOC108717342	0_0_0_0	0_0_0_0
Xelaev18007986m	cdo1.L	0_0_0_0	0_0_0_0
Xelaev18007989m	tmed7.L	0_0_0_0	0_0_0_0
Xelaev18007992m	ccdc112.L	0_0_0_0	0_0_0_0
Xelaev18007995m	pggt1b.L	0_0_0_0	0_0_0_0
Xelaev18007996m	trim36.L	0_0_0_0	0_0_0_0
Xelaev18007998m	LOC108717345	0_0_0_0	0_0_0_0
Xelaev18007999m	ythdc2.L	0_0_0_0	0_0_0_0
Xelaev18008003m	dcp2.L	0_0_0_0	0_0_0_0
Xelaev18008004m	reep5.L	0_0_0_0	0_0_0_0
Xelaev18008005m	srp19.L	0_0_0_0	0_0_0_0
Xelaev18008006m	apc.L	0_0_0_0	0_0_0_0
Xelaev18008007m	epb41l4a.L	0_0_0_0	0_0_0_0
Xelaev18008009m	stard4.L	0_0_0_0	0_0_0_0
Xelaev18008014m	slc25a46.L	0_0_0_0	0_0_0_0
Xelaev18008019m	Xelaev18008019m	0_0_0_0	0_0_0_0
Xelaev18008021m	pja2.L	0_0_0_0	0_0_0_0
Xelaev18008022m	fer.L	0_0_0_0	0_0_0_0
Xelaev18008029m	efna5.L	0_0_0_0	0_0_0_0
Xelaev18008032m	nudt12.L	0_0_0_0	0_0_0_0
Xelaev18008034m	c5orf30.L	0_0_0_0	0_0_0_0
Xelaev18008035m	ppip5k2.L	0_0_0_0	0_0_0_0
Xelaev18008037m	pam.L	0_0_0_0	0_0_0_0
Xelaev18008039m	slco4c1.L	0_0_0_0	0_0_-1_-1
Xelaev18008044m	LOC733208	0_0_0_0	0_0_0_0
Xelaev18008046m	rgmb.L	0_0_0_0	0_0_0_0
Xelaev18008048m	LOC108717360	0_0_0_0	0_0_0_0
Xelaev18008052m	lnpep.L	0_0_0_0	0_0_0_0
Xelaev18008053m	erap1.L	0_0_0_0	0_0_0_0
Xelaev18008057m	ell2.L	0_0_0_0	0_0_0_0
Xelaev18008060m	glrx.L	0_0_0_0	0_0_0_0
Xelaev18008065m	ttc37.L	0_0_0_0	0_0_0_0
Xelaev18008068m	slf1.L	0_0_0_0	0_0_0_0
Xelaev18008069m	kiaa0825.L	0_0_0_0	0_0_0_0
Xelaev18008077m	arrdc3.L	0_0_0_0	0_0_0_0
Xelaev18008081m	lysmd3.L	0_0_0_0	0_0_0_0
Xelaev18008083m	polr3g.L	0_0_0_0	0_0_0_0
Xelaev18008084m	mblac2.L	0_0_0_0	0_0_0_0
Xelaev18008085m	cetn3.L	0_0_0_0	0_0_0_0
Xelaev18008091m	LOC108717489	0_0_0_0	0_0_0_0
Xelaev18008092m	ccnh.L	0_0_0_0	0_0_0_0
Xelaev18008101m	edil3.L	0_0_0_0	0_0_0_0
Xelaev18008104m	vcan.L	0_0_0_0	0_0_0_0
Xelaev18008105m	xrcc4.L	0_0_0_0	0_0_0_0
Xelaev18008110m	LOC108717585	0_0_0_0	0_0_0_0
Xelaev18008116m	msh3.L	0_0_0_0	0_0_0_0
Xelaev18008119m	fam151b.L	0_0_0_0	0_0_0_0
Xelaev18008120m	zfyve16.L	0_0_0_0	0_0_0_0
Xelaev18008121m	ccdc125.L	0_0_0_0	0_0_0_0
Xelaev18008122m	rad17.L	0_0_0_0	0_0_0_0
Xelaev18008123m	ak6.L	0_0_0_0	0_0_0_0
Xelaev18008124m	LOC108717679	0_0_0_0	0_0_0_0
Xelaev18008125m	LOC108717687	0_0_0_0	0_0_0_0
Xelaev18008131m	smn2.L	0_0_0_0	0_0_0_0
Xelaev18008132m	LOC108717709	0_0_0_0	0_0_0_0
Xelaev18008140m	ptcd2.L	0_0_0_0	0_0_0_0
Xelaev18008142m	LOC399371	0_0_0_0	0_0_0_0
Xelaev18008145m	tmem171.L	0_0_0_0	0_0_0_0
Xelaev18008153m	ankra2.L	0_0_0_0	0_0_0_0
Xelaev18008155m	LOC108717795	0_0_0_0	0_0_0_0
Xelaev18008158m	enc1.L	0_0_0_0	0_0_0_0
Xelaev18008160m	hexb.L	0_0_0_0	0_0_0_0
Xelaev18008161m	gfm2.L	0_0_0_0	0_0_0_0
Xelaev18008167m	hmgcr.L	0_0_0_0	0_0_0_0
Xelaev18008171m	ankdd1b.L	0_0_0_0	0_0_0_0
Xelaev18008172m	poc5.L	0_0_0_0	0_0_0_0
Xelaev18008174m	LOC108717898	0_0_0_0	0_0_0_0
Xelaev18008175m	f2rl2.L	0_0_0_0	0_0_0_0
Xelaev18008176m	f2r.L	0_0_0_0	0_0_0_0
Xelaev18008178m	f2rl1.L	0_0_0_0	0_0_0_0
Xelaev18008181m	Xelaev18008181m	0_0_0_0	0_0_0_0
Xelaev18008182m	aggf1.L	0_0_0_0	0_0_0_0
Xelaev18008184m	wdr41.L	0_0_0_0	0_0_0_0
Xelaev18008186m	tbca.L	0_0_0_0	0_0_0_0
Xelaev18008187m	ap3b1.L	0_0_0_0	0_0_0_0
Xelaev18008188m	scamp1.L	0_0_0_0	0_0_0_0
Xelaev18008189m	Xelaev18008189m	0_0_0_0	0_0_0_0
Xelaev18008191m	lhfpl2.L	0_0_0_0	0_0_0_0
Xelaev18008192m	arsb.L	0_0_0_0	0_0_0_0
Xelaev18008194m	dmgdh.L	0_0_0_0	0_0_0_0
Xelaev18008195m	bhmt.L	0_0_0_0	0_0_0_0
Xelaev18008196m	jmy.L	0_0_0_0	0_0_0_0
Xelaev18008207m	cdk7.L	0_0_0_0	0_0_0_0
Xelaev18008208m	cenph.L	0_0_0_0	0_0_0_0
Xelaev18008213m	ccnb1.L	0_0_0_0	0_0_0_0
Xelaev18008214m	slc30a5.L	0_0_0_0	0_0_0_0
Xelaev18008215m	pik3r1.S	0_0_0_0	0_0_0_0
Xelaev18008224m	nln.L	0_0_0_0	0_0_0_0
Xelaev18008225m	sgtb.L	0_0_0_0	0_0_0_0
Xelaev18008227m	trappc13.L	0_0_0_0	0_0_0_0
Xelaev18008229m	LOC108718117	0_0_0_0	0_0_0_0
Xelaev18008230m	ppwd1.L	0_0_0_0	0_0_0_0
Xelaev18008232m	cenpk.S	0_0_0_0	0_0_0_0
Xelaev18008242m	dimt1.L	0_0_0_0	0_0_0_0
Xelaev18008243m	kif2a.L	0_0_0_0	0_0_0_0
Xelaev18008246m	LOC108695777	0_0_0_0	0_0_0_0
Xelaev18008247m	Xelaev18008247m	0_0_0_0	0_0_0_0
Xelaev18008248m	LOC108718184	0_0_0_0	0_0_0_0
Xelaev18008256m	LOC108718232	0_0_0_0	0_0_0_0
Xelaev18008262m	gpbp1.L	0_0_0_0	0_0_0_0
Xelaev18008265m	LOC108718310	0_0_0_0	0_0_0_0
Xelaev18008266m	map3k1.L	0_0_0_0	0_0_0_0
Xelaev18008274m	Xelaev18008274m	0_0_0_0	0_0_0_0
Xelaev18008278m	plpp1.L	0_0_0_0	0_0_0_0
Xelaev18008283m	Xelaev18008283m	0_0_0_0	0_0_0_0
Xelaev18008286m	ccno.L	0_0_0_0	0_0_0_0
Xelaev18008287m	LOC108718385	0_0_0_0	0_-1_0_0
Xelaev18008289m	gpx8.L	0_0_0_0	0_0_0_0
Xelaev18008294m	LOC108718388	0_0_0_0	0_0_0_0
Xelaev18008297m	arl15.L	0_0_0_0	0_0_0_0
Xelaev18008301m	fst.L	0_0_0_0	0_0_0_0
Xelaev18008302m	LOC108718391	0_0_0_0	0_0_0_0
Xelaev18008303m	mocs2.L	0_0_0_0	0_0_0_0
Xelaev18008304m	itga2.L	0_0_1_0	0_0_0_0
Xelaev18008314m	mrps30.L	0_0_0_0	0_0_0_0
Xelaev18008318m	paip1.L	0_0_0_0	0_0_0_0
Xelaev18008321m	hmgcs1	0_0_0_0	0_0_0_0
Xelaev18008323m	znf131.L	0_0_0_0	0_0_0_0
Xelaev18008328m	fbxo4.L	0_0_0_0	0_0_0_0
Xelaev18008330m	c5orf51.L	0_0_0_0	0_0_0_0
Xelaev18008331m	oxct1.L	0_0_0_0	0_0_0_0
Xelaev18008334m	c6.2.L	0_0_0_0	0_0_0_0
Xelaev18008336m	prkaa1.L	0_0_0_0	0_0_0_0
Xelaev18008338m	ptger4.L	0_0_0_0	0_0_0_0
Xelaev18008345m	LOC108718404	0_0_0_0	0_0_0_0
Xelaev18008346m	Xelaev18008346m	0_0_0_0	0_0_0_0
Xelaev18008349m	lifr.L	0_0_0_0	0_0_0_0
Xelaev18008352m	wdr70.L	0_0_0_0	0_0_0_0
Xelaev18008353m	nup155.L	0_0_0_0	0_0_0_0
Xelaev18008357m	nipbl.S	0_0_0_0	0_0_0_0
Xelaev18008359m	lmbrd2.L	0_0_0_0	0_0_0_0
Xelaev18008360m	skp2.L	0_0_0_0	0_0_0_0
Xelaev18008361m	LOC108718411	0_0_0_0	0_0_0_0
Xelaev18008366m	ugt3a2.L	0_0_0_0	0_0_0_0
Xelaev18008369m	spef2.L	0_0_0_0	0_0_0_0
Xelaev18008372m	dnajc21.S	0_0_0_0	0_0_0_0
Xelaev18008373m	rad1.L	0_0_0_0	0_0_0_0
Xelaev18008374m	brix1.L	0_0_0_0	0_0_0_0
Xelaev18008375m	ttc23l.L	0_0_0_0	0_0_0_0
Xelaev18008378m	amacr.L	0_0_0_0	0_0_0_0
Xelaev18008379m	slc45a2.L	0_0_0_0	0_0_0_0
Xelaev18008384m	tars.L	0_0_0_0	0_0_0_0
Xelaev18008385m	npr3.L	0_0_0_0	0_0_0_0
Xelaev18008392m	pdzd2.L	0_0_0_0	0_0_0_0
Xelaev18008398m	lman1.L	0_0_0_0	0_0_0_0
Xelaev18008401m	rax.L	0_0_0_-1	0_0_0_-1
Xelaev18008405m	LOC108718429	0_0_0_0	0_0_0_0
Xelaev18008407m	znf532.L	0_0_0_0	0_0_0_0
Xelaev18008410m	nedd4l.L	0_0_0_0	0_0_0_0
Xelaev18008413m	LOC108695856	0_0_0_0	0_0_0_0
Xelaev18008414m	nars.L	0_0_0_0	0_0_0_0
Xelaev18008415m	fech.L	0_0_0_0	0_0_0_0
Xelaev18008418m	wdr7.L	0_0_0_0	0_0_0_0
Xelaev18008420m	txnl1.L	0_0_0_0	0_0_0_0
Xelaev18008427m	rab27b.L	0_0_0_0	0_0_0_0
Xelaev18008438m	Xelaev18008438m	0_0_0_0	0_0_0_0
Xelaev18008445m	ska1.L	0_0_0_0	0_0_0_0
Xelaev18008447m	LOC108718602	0_0_0_0	0_0_0_0
Xelaev18008449m	elac1.L	0_0_0_0	0_0_0_0
Xelaev18008451m	lipg.L	0_0_0_0	0_0_0_0
Xelaev18008452m	acaa2.L	0_0_0_0	0_0_0_0
Xelaev18008453m	LOC108718627	0_0_0_0	0_0_0_0
Xelaev18008455m	cfap53.L	0_0_0_0	0_0_0_0
Xelaev18008457m	smad7.L	0_0_0_0	0_0_0_0
Xelaev18008463m	LOC108718678	0_0_0_0	0_0_0_0
Xelaev18008469m	ier3ip1.L	0_0_0_0	0_0_0_0
Xelaev18008472m	katnal2.L	0_0_0_0	0_0_0_0
Xelaev18008474m	pias2.L	0_0_0_0	0_0_0_0
Xelaev18008477m	LOC108718724	0_0_0_0	0_0_0_0
Xelaev18008482m	Xelaev18008482m	0_0_0_0	0_0_0_0
Xelaev18008485m	c18orf25.L	0_0_0_0	0_0_0_0
Xelaev18008486m	fdx1l.L	0_0_0_0	0_0_0_0
Xelaev18008489m	atp5a1.L	0_0_0_0	0_0_0_0
Xelaev18008492m	epg5.L	0_0_0_0	0_0_0_0
Xelaev18008496m	setbp1.L	0_0_0_0	0_0_0_0
Xelaev18008513m	Xelaev18008513m	0_0_0_0	0_0_0_0
Xelaev18008515m	tpgs2.L	0_0_0_0	0_0_0_0
Xelaev18008520m	ubap1.L	0_0_0_0	0_0_0_0
Xelaev18008522m	LOC108718789	0_0_0_0	0_0_0_0
Xelaev18008523m	pigo.L	0_0_0_0	0_0_0_0
Xelaev18008524m	vwa5a.2.L	0_0_0_0	0_0_0_0
Xelaev18008549m	LOC108718925	0_0_0_0	0_0_0_0
Xelaev18008561m	Xelaev18008561m	0_0_0_0	0_0_0_0
Xelaev18008564m	LOC108718970	0_0_0_0	0_0_0_0
Xelaev18008566m	LOC108719051	0_0_0_0	0_0_0_0
Xelaev18008567m	LOC108718991	0_0_0_0	0_0_0_0
Xelaev18008594m	LOC108719112	0_0_0_0	0_0_0_0
Xelaev18008611m	LOC108719175	0_0_0_0	0_0_0_0
Xelaev18008612m	LOC108719186	0_0_0_0	0_0_0_0
Xelaev18008615m	rgp1.L	0_0_0_0	0_0_0_0
Xelaev18008617m	sigmar1.L	0_0_0_0	0_0_0_0
Xelaev18008620m	dctn3.L	0_0_0_0	0_0_0_0
Xelaev18008622m	dnai1.L	0_0_0_0	0_0_0_0
Xelaev18008624m	LOC108719231	0_0_0_0	0_0_0_0
Xelaev18008634m	LOC733283	0_0_0_0	0_0_0_0
Xelaev18008642m	LOC100158410.L	0_0_0_0	0_0_0_0
Xelaev18008644m	LOC108719275	0_0_0_0	0_0_0_0
Xelaev18008652m	htra2.S	0_0_0_0	0_0_0_0
Xelaev18008653m	aup1.S	0_0_0_0	0_0_0_0
Xelaev18008659m	pcgf1.S	0_0_0_0	0_0_0_0
Xelaev18008661m	LOC108706468	0_0_0_0	0_0_0_0
Xelaev18008662m	MGC69154	0_0_0_0	0_0_0_0
Xelaev18008664m	wbp1.S	0_0_0_0	0_0_0_0
Xelaev18008665m	ino80b.S	0_0_0_0	0_0_0_0
Xelaev18008676m	idh3b.S	0_0_0_0	0_0_0_0
Xelaev18008677m	Xelaev18008677m	0_0_0_0	0_0_0_0
Xelaev18008736m	not.L	0_0_0_0	0_0_0_0
Xelaev18008752m	LOC108706479	0_0_0_0	0_0_0_0
Xelaev18008753m	mdc13	0_0_0_0	0_0_0_0
Xelaev18008754m	dctn1.S	0_0_0_0	0_0_0_0
Xelaev18008760m	nat8b.S	0_0_0_0	0_0_0_0
Xelaev18008770m	cdc25b.S	0_0_0_0	0_0_0_0
Xelaev18008771m	znf638.S	0_0_0_0	0_0_0_0
Xelaev18008773m	LOC108706486	0_0_0_0	0_0_0_0
Xelaev18008777m	tex261.L	0_0_0_0	0_0_0_0
Xelaev18008780m	paip2b.S	0_0_0_0	0_0_0_0
Xelaev18008785m	slc4a11.S	0_0_0_0	0_0_0_0
Xelaev18008789m	c20orf194.S	0_0_0_0	0_0_0_0
Xelaev18008798m	Xelaev18008798m	0_0_0_0	0_0_0_0
Xelaev18008799m	LOC108706494	0_0_0_0	0_0_0_0
Xelaev18008801m	ubox5.S	0_0_0_0	0_0_0_0
Xelaev18008811m	rnf24.S	0_0_0_0	0_0_0_0
Xelaev18008814m	Xelaev18008814m	0_0_0_0	0_0_0_0
Xelaev18008815m	LOC108706499	0_0_0_0	0_0_0_0
Xelaev18008827m	krcc1.S	0_0_0_0	0_0_0_0
Xelaev18008832m	LOC108706506	0_0_0_0	0_0_-1_0
Xelaev18008833m	foxi4.2.L	0_0_0_0	0_0_0_0
Xelaev18008841m	chmp3.S	0_0_0_0	0_0_0_0
Xelaev18008842m	kdm3a.S	0_0_0_0	0_0_0_0
Xelaev18008845m	immt.S	0_0_0_0	0_0_0_0
Xelaev18008847m	st3gal5.S	0_0_0_0	0_0_0_0
Xelaev18008853m	spon2.S	0_0_0_0	0_0_1_0
Xelaev18008854m	LOC494997	0_0_0_0	0_0_0_0
Xelaev18008857m	maea.S	0_0_0_0	0_0_0_0
Xelaev18008861m	slbp.S	0_0_0_0	0_0_0_0
Xelaev18008863m	tacc3.S	0_0_0_0	0_0_0_0
Xelaev18008867m	Xelaev18008867m	0_0_0_0	0_0_0_0
Xelaev18008868m	letm1.S	0_0_0_0	0_0_0_0
Xelaev18008870m	whsc1.S	0_0_0_0	0_0_0_0
Xelaev18008871m	LOC108706515	0_0_0_0	0_0_0_0
Xelaev18008873m	LOC108706516	0_0_0_0	0_0_0_0
Xelaev18008875m	nat8l.S	0_0_0_0	0_0_0_0
Xelaev18008877m	mxd4.S	0_0_0_0	0_0_0_0
Xelaev18008881m	LOC495944	0_0_1_0	0_0_0_0
Xelaev18008882m	fam193a.S	0_0_0_0	0_0_0_0
Xelaev18008883m	tnip2.S	0_0_0_0	0_0_0_0
Xelaev18008886m	mfsd10.S	0_0_0_0	0_0_0_0
Xelaev18008891m	rgs12.S	0_0_0_0	0_0_0_0
Xelaev18008900m	cpz.S	0_0_0_0	0_0_0_0
Xelaev18008905m	afap1.S	0_0_0_0	0_0_0_0
Xelaev18008909m	tada2b.S	0_0_0_0	0_0_0_0
Xelaev18008910m	LOC108706532	0_0_0_0	0_0_0_0
Xelaev18008911m	LOC108706534	0_0_0_0	0_0_0_0
Xelaev18008916m	LOC108706535	0_0_0_0	0_0_0_0
Xelaev18008919m	MGC80343	0_0_0_0	0_0_0_0
Xelaev18008925m	stx18.S	0_0_0_0	0_0_0_0
Xelaev18008926m	nsg1.S	0_0_0_0	0_0_0_0
Xelaev18008930m	tmem128.S	0_0_0_0	0_0_0_0
Xelaev18008935m	wdr1.S	0_0_0_0	0_0_0_0
Xelaev18008936m	znf518b.S	0_0_0_0	0_0_0_0
Xelaev18008938m	hs3st1.S	0_0_0_0	0_0_0_0
Xelaev18008941m	LOC108706544	0_0_0_0	0_0_0_0
Xelaev18008945m	fbxl5.S	0_0_0_0	0_0_0_0
Xelaev18008948m	tapt1.S	0_0_0_0	0_0_0_0
Xelaev18008952m	qdpr.S	0_0_0_0	0_0_0_0
Xelaev18008959m	lcorl.S	0_0_0_0	0_0_0_0
Xelaev18008960m	slit2.S	0_0_0_0	0_0_0_-1
Xelaev18008962m	LOC108706552	0_0_0_0	0_0_0_0
Xelaev18008963m	ppargc1a.S	0_0_0_0	0_0_0_0
Xelaev18008968m	sod3.S	0_0_0_0	0_0_0_0
Xelaev18008969m	ccdc149.S	0_0_0_0	0_0_0_0
Xelaev18008972m	zcchc4.S	0_0_0_0	0_0_0_0
Xelaev18008976m	rbpj.S	0_0_0_0	0_0_0_0
Xelaev18008978m	LOC108706560	0_0_0_0	0_0_0_0
Xelaev18008986m	LOC108706563	0_0_0_0	0_0_0_0
Xelaev18008988m	rell1.S	0_0_0_0	0_0_0_0
Xelaev18008998m	ugdh.L	0_0_0_0	0_0_0_0
Xelaev18009002m	ube2k.S	0_0_0_0	0_0_0_0
Xelaev18009003m	pds5a.S	0_0_0_0	0_0_0_0
Xelaev18009005m	rbm47.S	0_0_0_0	0_0_0_0
Xelaev18009006m	Xelaev18009006m	0_0_0_0	0_0_0_0
Xelaev18009007m	Xelaev18009007m	0_0_0_0	0_0_0_0
Xelaev18009008m	Xelaev18009008m	0_0_0_0	0_0_0_0
Xelaev18009009m	nsun7.S	0_0_0_0	0_0_0_0
Xelaev18009015m	phox2b.S	0_0_0_0	0_0_0_0
Xelaev18009016m	Xelaev18009016m	0_0_0_0	0_0_0_0
Xelaev18009018m	tmem33.S	0_0_0_0	0_0_0_0
Xelaev18009019m	slc30a9.S	0_0_0_0	0_0_0_0
Xelaev18009022m	atp8a1.S	0_0_0_0	0_0_0_0
Xelaev18009030m	commd8.S	0_0_0_0	0_0_0_0
Xelaev18009036m	LOC108706584	0_0_0_0	0_0_0_0
Xelaev18009039m	zar1.S	0_0_0_0	0_0_0_0
Xelaev18009051m	LOC108706588	0_0_0_0	0_0_0_0
Xelaev18009057m	fip1l1.S	0_0_0_0	0_0_0_0
Xelaev18009059m	chic2.S	0_0_0_0	0_0_0_0
Xelaev18009065m	Xelaev18009065m	0_0_0_0	0_0_0_0
Xelaev18009066m	kit.S	0_0_0_0	0_0_0_0
Xelaev18009069m	srd5a3.S	0_0_0_0	0_0_0_0
Xelaev18009078m	exoc1.S	0_0_0_0	0_0_0_0
Xelaev18009081m	paics.1.S	0_0_0_0	0_0_0_0
Xelaev18009082m	ppat.S	0_0_0_0	0_0_0_0
Xelaev18009083m	LOC108706598	0_0_0_0	0_0_0_0
Xelaev18009085m	LOC108706599	0_0_0_0	0_0_0_0
Xelaev18009098m	cnot7.S	0_0_0_0	0_0_0_0
Xelaev18009104m	Xelaev18009104m	0_0_0_0	0_0_0_0
Xelaev18009115m	Xelaev18009115m	0_0_0_0	0_0_0_0
Xelaev18009119m	lrp2bp.S	0_0_0_0	0_0_0_0
Xelaev18009135m	ing2.S	0_0_0_0	0_0_0_0
Xelaev18009137m	cdkn2aip.S	0_0_0_0	0_0_0_0
Xelaev18009147m	vegfc.S	0_0_0_0	0_0_0_0
Xelaev18009150m	gpm6a.S	0_0_0_0	0_0_0_0
Xelaev18009153m	fbxo8.S	0_0_0_0	0_0_0_0
[truncated: 14,323 more rows]
