# Supplementary material for: Retinoic Acid Fluctuation Activates an Uneven, Direction-Dependent Network-Wide Robustness Response in Early Embryogenesis
Source: Front Cell Dev Biol. 2021 Oct 20;9:747969. doi: 10.3389/fcell.2021.747969 (PMC8564372; doi:10.3389/fcell.2021.747969)
Supplement: Supplementary file 3 [file Table_2.XLSX]

## Sheet: Extended Data 2
Extended Data 2: The source Excel file contains all the gene expression modules from WGCNA.
Gene ID	Gene Names	Module Numbers	Module Colors	RA vs. Control pattern	DEAB vs. Control pattern
Xelaev18000019m	arhgap28.S	0	grey	0_-1_0_0	0_0_0_0
Xelaev18000021m	tmem200c.S	0	grey	0_0_0_0	0_0_0_0
Xelaev18000024m		0	grey	0_0_0_0	0_0_0_0
Xelaev18000027m	bcap31.L	0	grey	0_0_0_0	0_0_0_0
Xelaev18000028m	LOC108705394	0	grey	0_0_0_0	0_0_0_0
Xelaev18000030m	smc1a.L	0	grey	0_0_0_0	0_0_0_0
Xelaev18000032m	hsd17b10.L	0	grey	0_0_0_0	0_0_0_0
Xelaev18000034m	gpkow.L	0	grey	0_0_0_0	0_0_0_0
Xelaev18000036m	prickle3.L	0	grey	0_0_0_0	0_0_0_0
Xelaev18000038m	klhl7.S	0	grey	0_0_0_0	0_0_0_0
Xelaev18000039m	igf2bp3.S	0	grey	0_0_0_0	0_0_0_0
Xelaev18000040m		0	grey	0_0_0_0	0_0_0_0
Xelaev18000053m	tmem132a.L	0	grey	0_0_0_0	0_0_0_0
Xelaev18000061m	hinfp.S	0	grey	0_0_0_0	0_0_0_0
Xelaev18000064m	cbl.S	0	grey	0_0_0_0	0_0_0_0
Xelaev18000067m		0	grey	0_0_0_0	0_0_0_0
Xelaev18000069m	mrps2.L	0	grey	0_0_0_0	0_0_0_0
Xelaev18000071m		0	grey	0_0_0_0	0_0_0_0
Xelaev18000090m	gkap1.L	0	grey	0_0_0_0	0_0_0_0
Xelaev18000092m	LOC108705423	0	grey	0_0_0_0	0_0_0_0
Xelaev18000093m	LOC108705424	0	grey	0_0_0_0	0_0_0_0
Xelaev18000095m		0	grey	0_0_0_0	0_0_0_0
Xelaev18000100m	LOC108705436	0	grey	0_0_0_0	0_0_0_0
Xelaev18000112m	srsf10.L	0	grey	0_0_0_0	0_0_0_0
Xelaev18000121m	gab1.L	0	grey	0_0_0_0	0_0_0_0
Xelaev18000124m	LOC108705451	0	grey	0_0_0_0	0_0_0_0
Xelaev18000128m		0	grey	0_0_0_0	0_0_0_0
Xelaev18000129m	taf10.L	0	grey	0_0_0_0	0_0_0_0
Xelaev18000132m	tnks.L	0	grey	0_0_0_-1	0_0_0_0
Xelaev18000134m	ppp1r3b.L	0	grey	0_0_0_0	0_0_0_0
Xelaev18000136m	eri1.L	0	grey	0_0_0_0	0_0_0_0
Xelaev18000160m		0	grey	0_0_0_0	0_0_0_0
Xelaev18000182m	LOC108705467	0	grey	0_0_0_0	0_0_0_0
Xelaev18000188m		0	grey	0_0_0_0	0_0_0_0
Xelaev18000191m	tmed10.L	0	grey	0_0_0_0	0_0_0_0
Xelaev18000192m		0	grey	0_0_0_0	0_0_0_0
Xelaev18000217m		0	grey	0_0_0_0	0_0_0_0
Xelaev18000220m	stox1.L	0	grey	0_0_0_0	0_0_0_0
Xelaev18000221m	ddx21.L	0	grey	0_0_0_0	0_0_0_0
Xelaev18000223m		0	grey	0_0_0_0	0_0_0_0
Xelaev18000236m		0	grey	0_0_0_0	0_0_0_0
Xelaev18000265m		0	grey	0_0_0_0	0_0_0_0
Xelaev18000268m		0	grey	0_0_0_0	0_0_0_0
Xelaev18000278m	LOC108705510	0	grey	0_0_0_0	0_0_0_0
Xelaev18000279m	LOC108705511	0	grey	0_0_0_0	0_0_0_0
Xelaev18000280m	dad1.S	0	grey	0_0_0_0	0_0_0_0
Xelaev18000304m	LOC108705521	0	grey	0_0_0_0	0_0_0_0
Xelaev18000305m	c11orf57.S	0	grey	0_0_0_0	0_0_0_0
Xelaev18000310m		0	grey	0_0_0_0	0_0_0_0
Xelaev18000315m	LOC108705527	0	grey	0_0_0_0	0_0_0_0
Xelaev18000317m	pom121-a	0	grey	0_0_0_0	0_0_0_0
Xelaev18000339m	LOC108705534	0	grey	0_0_0_0	0_0_0_0
Xelaev18000341m	val.L	0	grey	0_0_0_0	0_0_-1_0
Xelaev18000342m		0	grey	0_0_0_0	0_0_0_0
Xelaev18000348m		0	grey	0_0_0_0	0_0_0_0
Xelaev18000356m		0	grey	0_0_0_0	0_0_0_0
Xelaev18000361m	LOC108705541	0	grey	0_0_0_0	0_0_0_0
Xelaev18000369m	LOC108706067	0	grey	0_0_0_0	0_0_0_0
Xelaev18000370m	LOC108705543	0	grey	0_0_0_0	0_0_0_0
Xelaev18000382m	c22orf39.L	0	grey	0_0_0_0	0_0_0_0
Xelaev18000384m	hira.L	0	grey	0_0_0_0	0_0_0_0
Xelaev18000401m		0	grey	0_0_0_0	0_0_0_0
Xelaev18000405m		0	grey	0_0_0_0	0_0_0_0
Xelaev18000406m	MGC81311	0	grey	0_0_0_0	0_0_0_0
Xelaev18000411m	LOC108706072	0	grey	0_0_0_0	0_0_0_0
Xelaev18000412m	kdelc2.L	0	grey	0_0_0_0	0_0_0_0
Xelaev18000414m	calr.L	0	grey	0_0_0_0	0_0_0_0
Xelaev18000416m		0	grey	0_0_-1_0	0_0_0_0
Xelaev18000418m		0	grey	0_0_0_0	0_0_0_0
Xelaev18000419m		0	grey	0_0_0_0	0_0_0_0
Xelaev18000428m		0	grey	0_0_0_0	0_0_0_0
Xelaev18000435m		0	grey	0_0_0_0	0_0_0_0
Xelaev18000437m		0	grey	0_0_0_0	0_0_0_0
Xelaev18000452m		0	grey	0_0_0_0	0_0_0_0
Xelaev18000454m	LOC108705564	0	grey	0_0_0_0	0_0_0_0
Xelaev18000460m		0	grey	0_0_0_0	0_0_0_0
Xelaev18000462m		0	grey	0_0_0_0	0_0_0_0
Xelaev18000470m		0	grey	0_0_0_0	0_0_0_0
Xelaev18000471m		0	grey	0_0_0_0	0_0_0_0
Xelaev18000496m	gdap2.S	0	grey	0_0_0_0	0_0_0_0
Xelaev18000497m	wdr3.S	0	grey	0_0_0_0	0_0_0_0
Xelaev18000507m	LOC108705582	0	grey	0_0_0_0	0_0_0_0
Xelaev18000521m		0	grey	0_0_0_0	0_0_0_0
Xelaev18000563m	samd8.S	0	grey	0_0_0_0	0_0_0_0
Xelaev18000572m	adk.S	0	grey	0_0_0_0	0_0_0_0
Xelaev18000573m	vcl.S	0	grey	0_0_0_0	0_0_0_0
Xelaev18000575m	chuk.S	0	grey	0_0_0_0	0_0_0_0
Xelaev18000578m	anxa11.S	0	grey	0_0_0_0	0_0_0_0
Xelaev18000587m	ncoa4.S	0	grey	0_0_0_0	0_0_0_0
Xelaev18000591m	haus7.S	0	grey	0_0_0_0	0_0_0_0
Xelaev18000600m	ghitm.S	0	grey	0_0_0_0	0_0_0_0
Xelaev18000620m		0	grey	0_0_0_0	0_0_0_0
Xelaev18000626m	tspan14.S	0	grey	0_0_0_0	0_0_0_0
Xelaev18000627m	LOC108703389	0	grey	0_0_0_0	0_0_0_0
Xelaev18000630m	LOC108703391	0	grey	0_0_0_0	0_0_0_0
Xelaev18000650m	glud1.S	0	grey	0_0_0_0	0_0_0_0
Xelaev18000665m	sncg.S	0	grey	0_0_0_0	0_0_0_0
Xelaev18000666m	mmrn2.S	0	grey	0_0_0_0	0_0_0_0
Xelaev18000668m	bmpr1a.S	0	grey	0_0_0_0	0_0_0_0
Xelaev18000673m	wapl.S	0	grey	0_0_0_0	0_0_0_0
Xelaev18000682m	ccser2.S	0	grey	0_0_0_0	0_0_0_0
Xelaev18000696m		0	grey	0_0_0_0	0_0_0_0
Xelaev18000698m	LOC108706100	0	grey	0_0_0_0	0_0_0_0
Xelaev18000716m		0	grey	0_0_0_0	0_0_0_0
Xelaev18000720m		0	grey	0_0_0_0	0_0_0_0
Xelaev18000725m	hist1h2bj.L	0	grey	0_0_0_0	0_0_0_0
Xelaev18000726m	LOC108703479	0	grey	0_0_0_0	0_0_0_0
Xelaev18000727m	MGC81419	0	grey	0_0_0_0	0_0_0_0
Xelaev18000728m	slc44a2.S	0	grey	0_0_0_0	0_0_0_0
Xelaev18000730m	ilf3.S	0	grey	0_0_0_0	0_0_0_0
Xelaev18000731m	LOC108703477	0	grey	0_0_0_0	0_0_0_0
Xelaev18000735m	qtrt1.S	0	grey	0_0_0_0	0_0_0_0
Xelaev18000740m	LOC108703478	0	grey	0_0_0_0	0_0_0_0
Xelaev18000741m	carm1.L	0	grey	0_0_0_0	0_0_0_0
Xelaev18000742m	yipf2.S	0	grey	0_0_0_0	0_0_0_0
Xelaev18000743m	c19orf52.S	0	grey	0_0_0_0	0_0_0_0
Xelaev18000747m	LOC108703473	0	grey	0_0_0_0	0_0_0_0
Xelaev18000758m	znf653.S	0	grey	0_0_0_0	0_0_0_0
Xelaev18000759m	ecsit.S	0	grey	0_0_0_0	0_0_0_0
Xelaev18000760m	tmem56.2.S	0	grey	0_0_0_0	0_0_0_0
Xelaev18000763m	LOC108703482	0	grey	0_0_0_0	0_0_0_0
Xelaev18000772m	LOC108703484	0	grey	0_0_0_0	0_0_0_0
Xelaev18000773m	LOC108703483	0	grey	0_0_0_0	0_0_0_0
Xelaev18000774m		0	grey	0_0_0_0	0_0_0_0
Xelaev18000775m	farsa.S	0	grey	0_0_0_0	0_0_0_0
Xelaev18000793m	rab3d.L	0	grey	0_0_0_0	0_0_0_0
Xelaev18000802m	best2.S	0	grey	0_0_0_0	0_0_0_0
Xelaev18000807m	ier2.S	0	grey	0_0_0_0	0_0_0_0
Xelaev18000810m	LOC108703489	0	grey	0_0_0_0	0_0_0_0
Xelaev18000811m	wdr83os.S	0	grey	0_0_0_0	0_0_0_0
Xelaev18000812m	dhps.S	0	grey	0_0_0_0	0_0_0_0
Xelaev18000813m	fbxw9.S	0	grey	0_0_0_0	0_0_0_0
Xelaev18000814m	LOC495010	0	grey	0_0_0_0	0_0_0_0
Xelaev18000815m	c19orf43.S	0	grey	0_0_0_0	0_0_0_0
Xelaev18000816m	asna1.S	0	grey	0_0_0_0	0_0_0_0
Xelaev18000819m	LOC108703493	0	grey	0_0_0_0	0_0_0_0
Xelaev18000823m	LOC108703494	0	grey	0_0_0_0	0_0_0_0
Xelaev18000824m	LOC108703495	0	grey	0_0_0_0	0_0_0_0
Xelaev18000828m	c19orf53.S	0	grey	0_0_0_0	0_0_0_0
Xelaev18000829m	khsrp.S	0	grey	0_0_0_0	0_0_0_0
Xelaev18000833m	tubb4a.S	0	grey	0_0_0_0	0_0_0_0
Xelaev18000838m	LOC108703505	0	grey	0_0_0_0	0_0_0_0
Xelaev18000841m	LOC108703506	0	grey	0_0_0_0	0_0_0_0
Xelaev18000842m	arrb1	0	grey	0_0_0_0	0_0_0_0
Xelaev18000843m	rnasek.S	0	grey	0_0_0_0	0_0_0_0
Xelaev18000848m	LOC108703508	0	grey	0_0_0_0	0_0_0_0
Xelaev18000854m	LOC108703509	0	grey	0_0_0_0	0_0_0_0
Xelaev18000863m	LOC108703514	0	grey	0_0_0_0	0_0_0_0
Xelaev18000868m	LOC108703516	0	grey	0_0_0_0	0_0_0_0
Xelaev18000876m	ap4m1.S	0	grey	0_0_0_0	0_0_0_0
Xelaev18000892m	ctc1	0	grey	0_0_0_0	0_0_0_0
Xelaev18000895m	hes7.2.S	0	grey	0_0_0_0	0_0_0_0
Xelaev18000896m	LOC108703526	0	grey	0_0_0_0	0_0_0_0
Xelaev18000899m	LOC108703528	0	grey	0_0_0_0	0_0_0_0
Xelaev18000900m	trappc1.S	0	grey	0_0_0_0	0_0_0_0
Xelaev18000917m	naa38.S	0	grey	0_0_0_0	0_0_0_0
Xelaev18000926m	MGC82600	0	grey	0_0_0_0	0_0_0_0
Xelaev18000928m	zpy1.S	0	grey	0_0_0_0	0_0_0_0
Xelaev18000936m	xlzpc	0	grey	0_0_0_0	0_0_0_0
Xelaev18000944m	psmb6.S	0	grey	0_0_0_0	0_0_0_0
Xelaev18000954m	fis1.S	0	grey	0_0_0_0	0_0_0_0
Xelaev18001004m	LOC108703555	0	grey	0_0_0_0	0_0_0_0
Xelaev18001012m	LOC108703556	0	grey	0_0_0_0	0_0_0_0
Xelaev18001014m	rnf167.S	0	grey	0_0_0_0	0_0_0_0
Xelaev18001017m	LOC108703437	0	grey	0_0_0_0	0_0_0_0
Xelaev18001020m	LOC108703558	0	grey	0_0_0_0	0_0_0_0
Xelaev18001027m	srrt.S	0	grey	0_0_0_0	0_0_0_0
Xelaev18001044m	slc12a9.S	0	grey	0_0_0_0	0_0_0_0
Xelaev18001047m	pop7.S	0	grey	0_0_0_0	0_0_0_0
Xelaev18001049m		0	grey	0_0_0_0	0_0_0_0
Xelaev18001053m	LOC108703572	0	grey	0_0_0_0	0_0_0_0
Xelaev18001054m	ephb4.L	0	grey	0_0_0_0	0_0_0_0
Xelaev18001060m	senp3.S	0	grey	0_0_0_0	0_0_0_0
Xelaev18001064m		0	grey	0_0_0_0	0_0_0_0
Xelaev18001081m	LOC108703581	0	grey	0_0_0_0	0_0_0_0
Xelaev18001082m	cldn7.S	0	grey	0_0_0_0	0_0_0_0
Xelaev18001084m	ybx2.S	0	grey	0_0_0_0	0_0_0_0
Xelaev18001094m	polr2a.S	0	grey	0_0_0_0	0_0_0_0
Xelaev18001098m	LOC108706108	0	grey	0_0_0_0	0_0_0_0
Xelaev18001105m		0	grey	0_0_0_0	0_0_0_0
Xelaev18001106m		0	grey	0_0_0_0	0_0_0_0
Xelaev18001108m	tp53rk.L	0	grey	0_0_0_0	0_0_0_0
Xelaev18001119m	cherp.S	0	grey	0_0_0_0	0_0_0_0
Xelaev18001121m	eps15l1.S	0	grey	0_0_0_0	0_0_0_0
Xelaev18001123m	klf2.S	0	grey	0_0_0_0	0_0_0_0
Xelaev18001124m	gdf3.S	0	grey	0_0_0_0	0_0_0_0
Xelaev18001127m	cope.S	0	grey	0_0_0_0	0_0_0_0
Xelaev18001128m	ddx49.S	0	grey	0_0_0_0	0_0_0_0
Xelaev18001129m	homer3.S	0	grey	0_0_0_0	0_0_0_0
Xelaev18001131m	LOC108703697	0	grey	0_0_0_0	0_0_0_0
Xelaev18001132m	srp72.S	0	grey	0_0_0_0	0_0_0_0
Xelaev18001136m	shb.S	0	grey	0_0_0_0	0_0_0_0
Xelaev18001137m	gna11.S	0	grey	0_0_0_0	0_0_0_0
Xelaev18001138m	aes.S	0	grey	0_0_0_0	0_0_0_0
Xelaev18001141m	plpp2.S	0	grey	0_0_0_0	0_0_0_0
Xelaev18001151m	borcs8.S	0	grey	0_0_0_0	0_0_0_0
Xelaev18001152m	rfxank.S	0	grey	0_0_0_0	0_0_0_0
Xelaev18001154m	LOC108703703	0	grey	0_0_0_0	0_0_0_0
Xelaev18001157m	sugp1.S	0	grey	0_0_0_0	0_0_0_0
Xelaev18001158m	mau2.S	0	grey	0_0_0_0	0_0_0_0
Xelaev18001164m	gtpbp3.S	0	grey	0_0_0_0	0_0_0_0
Xelaev18001174m		0	grey	0_0_0_0	0_0_0_0
Xelaev18001177m	rnf170.S	0	grey	0_0_0_0	0_0_0_0
Xelaev18001180m	ccdc124.S	0	grey	0_0_0_0	0_0_0_0
Xelaev18001182m	MGC82312	0	grey	0_0_0_0	0_0_0_0
Xelaev18001183m	LOC108703711	0	grey	0_0_0_0	0_0_0_0
Xelaev18001192m	sin3b.S	0	grey	0_0_0_0	0_0_0_0
Xelaev18001195m	myo9b.S	0	grey	0_0_0_0	0_0_0_0
Xelaev18001197m	LOC108703715	0	grey	0_0_0_0	0_0_0_0
Xelaev18001198m	fcho1.S	0	grey	0_0_0_0	0_0_0_0
Xelaev18001201m	LOC108703717	0	grey	0_0_0_0	0_0_0_0
Xelaev18001207m	dgkq.S	0	grey	0_0_0_0	0_0_0_0
Xelaev18001209m	mfsd7.S	0	grey	0_0_0_0	0_0_0_0
Xelaev18001212m	gne.S	0	grey	0_0_0_0	0_0_0_0
Xelaev18001214m	MGC83164	0	grey	0_0_0_0	0_0_0_0
Xelaev18001215m	trim14.S	0	grey	0_0_0_0	0_0_0_0
Xelaev18001223m	zcchc7.S	0	grey	0_0_0_0	0_0_0_0
Xelaev18001226m	LOC108703729	0	grey	0_0_0_0	0_0_0_0
Xelaev18001235m	dcaf10.S	0	grey	0_0_0_0	0_0_0_0
Xelaev18001244m	hsdl2.S	0	grey	0_0_0_0	0_0_0_0
Xelaev18001245m	ptbp3.L	0	grey	0_0_0_0	0_0_0_0
Xelaev18001249m	ugcg.S	0	grey	0_0_0_0	0_0_0_0
Xelaev18001252m	dnajc25.S	0	grey	0_0_0_0	0_0_0_0
Xelaev18001257m		0	grey	0_0_0_0	0_0_0_0
Xelaev18001258m		0	grey	0_0_0_0	0_0_0_0
Xelaev18001274m		0	grey	0_0_0_0	0_0_0_0
Xelaev18001275m		0	grey	0_0_0_0	0_0_0_0
Xelaev18001296m	LOC108703911	0	grey	0_0_0_0	0_0_0_0
Xelaev18001297m	eif3c.L	0	grey	0_0_0_0	0_0_0_0
Xelaev18001298m	prodh2.L	0	grey	0_0_0_0	0_0_0_0
Xelaev18001299m	adprh	0	grey	0_0_0_0	0_0_0_0
Xelaev18001302m		0	grey	0_0_0_0	0_0_0_0
Xelaev18001314m	spns1.L	0	grey	0_0_0_0	0_0_0_0
Xelaev18001315m	cln3.L	0	grey	0_0_0_0	0_0_0_0
Xelaev18001321m	pitpnb.L	0	grey	0_0_0_0	0_0_0_0
Xelaev18001330m	slx1a.L	0	grey	0_0_0_0	0_0_0_0
Xelaev18001331m	bola2.L	0	grey	0_0_0_0	0_0_0_0
Xelaev18001332m	LOC108703832	0	grey	0_0_0_0	0_0_0_0
Xelaev18001337m	nudt9.L	0	grey	0_0_0_0	0_0_0_0
Xelaev18001339m	tbx6r.L	0	grey	0_0_0_0	0_0_0_0
Xelaev18001341m	LOC108703929	0	grey	0_0_0_0	0_0_0_0
Xelaev18001342m	MGC64482	0	grey	0_0_0_0	0_0_0_0
Xelaev18001349m	pagr1.L	0	grey	0_0_0_0	0_0_0_0
Xelaev18001355m	LOC108703766	0	grey	0_0_0_0	0_0_0_0
Xelaev18001359m	LOC108703790	0	grey	0_0_0_0	0_0_0_0
Xelaev18001361m	LOC108703791	0	grey	0_0_0_0	0_0_0_0
Xelaev18001366m		0	grey	0_0_0_0	0_0_0_0
Xelaev18001370m	LOC108703786	0	grey	0_0_0_0	0_0_0_0
Xelaev18001371m	LOC108703749	0	grey	0_0_0_0	0_0_0_0
Xelaev18001376m	LOC108703755	0	grey	0_0_0_0	0_0_0_0
Xelaev18001382m	zscan29.L	0	grey	0_0_0_0	0_0_0_0
Xelaev18001383m		0	grey	0_0_0_0	0_0_0_0
Xelaev18001384m		0	grey	0_0_0_0	0_0_0_0
Xelaev18001385m	LOC108703746	0	grey	0_0_0_0	0_0_0_0
Xelaev18001395m	LOC108703741	0	grey	0_0_0_0	0_0_0_0
Xelaev18001398m		0	grey	0_0_0_0	0_0_0_0
Xelaev18001400m	LOC108703784	0	grey	0_0_0_0	0_0_0_0
Xelaev18001404m		0	grey	0_0_0_0	0_0_0_0
Xelaev18001407m	LOC108703769	0	grey	0_0_0_0	0_0_0_0
Xelaev18001414m	LOC108703792	0	grey	0_0_0_0	0_0_0_0
Xelaev18001415m	LOC108703797	0	grey	0_0_0_0	0_0_0_0
Xelaev18001416m	LOC108703795	0	grey	0_0_0_0	0_0_0_0
Xelaev18001417m	LOC108703788	0	grey	0_0_0_0	0_0_0_0
Xelaev18001421m		0	grey	0_0_0_0	0_0_0_0
Xelaev18001426m	LOC108703775	0	grey	0_0_0_1	0_0_0_0
Xelaev18001431m	LOC108703778	0	grey	0_0_0_0	0_0_0_0
Xelaev18001433m		0	grey	0_0_0_0	0_0_0_0
Xelaev18001437m	LOC108703770	0	grey	0_0_0_0	0_0_0_0
Xelaev18001438m	LOC108703845	0	grey	0_0_0_0	0_0_0_0
Xelaev18001441m	LOC108703774	0	grey	0_0_0_0	0_0_0_0
Xelaev18001443m		0	grey	0_0_0_0	0_0_0_0
Xelaev18001445m	LOC108703768	0	grey	0_0_0_0	0_0_0_0
Xelaev18001448m		0	grey	0_0_0_0	0_0_0_0
Xelaev18001465m		0	grey	0_0_0_0	0_0_0_0
Xelaev18001469m	LOC108703754	0	grey	0_0_0_0	0_0_0_0
Xelaev18001473m	LOC108703760	0	grey	0_0_0_0	0_0_0_0
Xelaev18001474m	LOC108703771	0	grey	0_0_0_0	0_0_0_0
Xelaev18001480m	ino80e.L	0	grey	0_0_0_0	0_0_0_0
Xelaev18001481m	hirip3.L	0	grey	0_0_0_0	0_0_0_0
Xelaev18001483m	dppa2	0	grey	0_0_0_0	0_0_0_0
Xelaev18001485m	nme2.L	0	grey	0_0_0_0	0_0_0_0
Xelaev18001487m	MGC86495	0	grey	0_0_0_0	0_0_0_0
Xelaev18001492m	MGC81124	0	grey	0_0_0_0	0_0_0_0
Xelaev18001496m	LOC108703751	0	grey	0_0_0_0	0_0_0_0
Xelaev18001497m		0	grey	0_0_0_0	0_0_0_0
Xelaev18001498m	LOC108703851	0	grey	0_0_0_0	0_0_0_0
Xelaev18001500m	LOC108703763	0	grey	0_0_0_0	0_0_0_0
Xelaev18001514m	LOC108703940	0	grey	0_0_0_0	0_0_0_0
Xelaev18001523m	MGC82378	0	grey	0_0_0_0	0_0_0_0
Xelaev18001524m	stx4.L	0	grey	0_0_0_0	0_0_0_0
Xelaev18001528m	LOC108703946	0	grey	0_0_0_0	0_0_0_0
Xelaev18001532m	xnf7.L	0	grey	0_0_0_0	0_0_0_0
Xelaev18001541m	LOC108703954	0	grey	0_0_0_0	0_0_0_0
Xelaev18001582m	rnf112.S	0	grey	0_0_0_0	0_0_0_0
Xelaev18001619m	LOC397829	0	grey	0_0_0_0	0_0_0_0
Xelaev18001620m	LOC108703964	0	grey	0_0_0_0	0_0_0_0
Xelaev18001622m		0	grey	0_0_0_0	0_0_0_0
Xelaev18001644m	MGC68910	0	grey	0_0_0_0	0_0_0_-1
Xelaev18001645m	LOC100037197	0	grey	0_0_0_0	0_0_0_0
Xelaev18001646m		0	grey	0_0_0_0	0_0_0_-1
Xelaev18001653m	LOC108703975	0	grey	0_0_0_0	0_0_0_0
Xelaev18001669m	LOC108706121	0	grey	0_0_0_0	0_0_0_0
Xelaev18001676m		0	grey	0_0_0_0	0_0_0_0
Xelaev18001677m	LOC108706122	0	grey	0_0_0_0	0_0_0_0
Xelaev18001679m		0	grey	0_0_0_0	0_0_0_0
Xelaev18001684m		0	grey	0_0_0_0	0_0_0_0
Xelaev18001689m		0	grey	0_0_0_0	0_0_0_0
Xelaev18001707m	kcnma1.L	0	grey	0_0_0_0	0_0_0_0
Xelaev18001710m		0	grey	0_0_0_0	0_0_0_0
Xelaev18001711m		0	grey	0_0_0_0	0_0_0_0
Xelaev18001714m	dlg5.L	0	grey	0_0_0_0	0_0_0_0
Xelaev18001724m		0	grey	0_0_0_0	0_0_0_0
Xelaev18001731m		0	grey	0_0_0_0	0_0_0_0
Xelaev18001739m	ndufa13.L	0	grey	0_0_0_0	0_0_0_0
Xelaev18001740m	anxa11.L	0	grey	0_0_0_-1	0_0_0_0
Xelaev18001743m	parg.L	0	grey	0_0_0_0	0_0_0_0
Xelaev18001744m	timm23.L	0	grey	0_0_0_0	0_0_0_0
Xelaev18001745m	ncoa4-a	0	grey	0_0_0_0	0_0_0_0
Xelaev18001750m	pkp2.L	0	grey	0_0_0_0	0_0_0_0
Xelaev18001761m		0	grey	0_0_0_0	0_0_0_0
Xelaev18001770m	pdhb.L	0	grey	0_0_0_0	0_0_0_0
Xelaev18001772m	dnah12.L	0	grey	0_0_0_0	0_0_0_0
Xelaev18001774m	appl1.L	0	grey	0_0_0_0	0_0_0_0
Xelaev18001782m	LOC108704020	0	grey	0_0_0_0	0_0_0_0
Xelaev18001788m	LOC108704022	0	grey	0_0_0_0	0_0_0_0
Xelaev18001802m	tkt.L	0	grey	0_0_0_0	0_0_0_0
Xelaev18001804m	LOC108704030	0	grey	0_0_0_0	0_0_0_0
Xelaev18001810m	LOC108704034	0	grey	0_0_0_0	0_0_0_0
Xelaev18001819m		0	grey	0_0_0_0	0_0_0_0
Xelaev18001837m	tsen2.L	0	grey	0_0_0_0	0_0_0_0
Xelaev18001838m	LOC108704044	0	grey	0_0_0_0	0_0_0_0
Xelaev18001840m		0	grey	0_0_0_0	0_0_0_0
Xelaev18001849m	LOC108704045	0	grey	0_0_0_0	0_0_0_0
Xelaev18001856m	LOC108704011	0	grey	0_0_0_0	0_0_0_0
Xelaev18001869m	mkrn2.L	0	grey	0_0_0_0	0_0_0_0
Xelaev18001870m	LOC108704055	0	grey	0_0_0_0	0_0_0_0
Xelaev18001877m		0	grey	0_0_0_0	0_0_0_0
Xelaev18001880m		0	grey	0_0_0_0	0_0_0_0
Xelaev18001892m		0	grey	0_0_0_0	0_0_0_0
Xelaev18001908m	kiaa0513.S	0	grey	0_0_0_0	0_0_0_0
Xelaev18001911m	MGC68744	0	grey	0_0_0_0	0_0_0_0
Xelaev18001912m	zcchc14.S	0	grey	0_0_0_0	0_0_0_0
Xelaev18001915m	slc7a5.S	0	grey	0_0_0_0	0_0_0_0
Xelaev18001921m	zfpm1.S	0	grey	0_0_0_0	0_0_0_0
Xelaev18001927m	pdp2.S	0	grey	0_0_0_0	0_0_0_0
Xelaev18001929m	uba2.S	0	grey	0_0_0_0	0_0_0_0
Xelaev18001930m	wtip.S	0	grey	0_0_0_0	0_0_0_0
Xelaev18001932m	gpi.S	0	grey	0_0_0_0	0_0_0_0
Xelaev18001934m		0	grey	0_0_0_0	0_0_0_0
Xelaev18001936m	lsm14a.S	0	grey	0_0_0_0	0_0_0_0
Xelaev18001938m	LOC108704090	0	grey	0_0_0_0	0_0_0_0
Xelaev18001940m	chst8.S	0	grey	0_0_0_0	0_0_0_0
Xelaev18001941m		0	grey	0_0_0_0	0_0_0_0
Xelaev18001943m	pepd.S	0	grey	0_0_0_0	0_0_0_0
Xelaev18001945m	cebpa.S	0	grey	0_0_0_0	0_0_0_0
Xelaev18001948m	rhpn2.S	0	grey	0_0_0_0	0_0_0_0
Xelaev18001951m	rgs9bp.S	0	grey	0_0_0_0	0_0_0_0
Xelaev18001953m		0	grey	0_0_0_0	0_0_0_0
Xelaev18001962m	fam60a.L	0	grey	0_0_0_0	0_0_0_0
Xelaev18001970m		0	grey	0_0_0_0	0_0_0_0
Xelaev18001974m	LOC108705634	0	grey	0_0_0_0	0_0_0_0
Xelaev18001979m	LOC108704110	0	grey	0_0_0_0	0_0_0_0
Xelaev18001982m	helq.S	0	grey	0_0_0_0	0_0_0_0
Xelaev18001992m		0	grey	0_0_0_0	0_0_0_0
Xelaev18002007m	rasgef1b.S	0	grey	0_0_0_0	0_0_0_0
Xelaev18002015m		0	grey	0_0_0_0	0_0_0_0
Xelaev18002023m		0	grey	0_0_0_0	0_0_0_0
Xelaev18002024m		0	grey	0_0_0_0	0_0_0_0
Xelaev18002032m	nup205.L	0	grey	0_0_0_0	0_0_0_0
Xelaev18002033m	ppp2r1a.S	0	grey	0_0_0_0	0_0_0_0
Xelaev18002039m		0	grey	0_0_0_0	0_0_0_0
Xelaev18002044m		0	grey	0_0_0_0	0_0_0_0
Xelaev18002055m	dus1l.S	0	grey	0_0_0_0	0_0_0_0
Xelaev18002056m	gps1.S	0	grey	0_0_0_0	0_0_0_0
Xelaev18002068m		0	grey	0_0_0_0	0_0_0_0
Xelaev18002078m	hlf.S	0	grey	0_0_0_0	0_0_0_0
Xelaev18002079m		0	grey	0_0_0_0	0_0_0_0
Xelaev18002092m	dgke.S	0	grey	0_0_0_0	0_0_0_0
Xelaev18002118m		0	grey	0_0_0_0	0_0_0_0
Xelaev18002122m	LOC108704161	0	grey	0_0_0_0	0_0_0_0
Xelaev18002124m	LOC108704163	0	grey	0_0_0_0	0_0_0_0
Xelaev18002130m	col12a1.L	0	grey	0_0_0_0	0_0_0_0
Xelaev18002131m	cox7a2.L	0	grey	0_0_0_0	0_0_0_0
Xelaev18002133m	filip1.L	0	grey	0_0_0_0	0_0_0_0
Xelaev18002134m	LOC100158370	0	grey	0_0_0_0	0_0_0_0
Xelaev18002143m	phip.L	0	grey	0_0_0_0	0_0_0_0
Xelaev18002146m	lca5.L	0	grey	0_0_0_0	0_0_0_0
Xelaev18002147m	sh3bgrl2.L	0	grey	0_0_0_0	0_0_0_0
Xelaev18002148m	LOC108704151	0	grey	0_0_0_0	0_0_0_0
Xelaev18002149m	ddx43.L	0	grey	0_0_0_0	0_0_0_0
Xelaev18002150m	ttk.L	0	grey	0_0_0_0	0_0_0_0
Xelaev18002152m	bckdhb.L	0	grey	0_0_0_0	0_0_0_0
Xelaev18002154m	ibtk.L	0	grey	0_0_0_0	0_0_0_0
Xelaev18002155m		0	grey	0_0_0_0	0_0_0_0
Xelaev18002156m		0	grey	0_0_0_0	0_0_0_0
Xelaev18002158m	eif2s1.L	0	grey	0_0_0_0	0_0_0_0
Xelaev18002162m		0	grey	0_0_0_0	0_0_0_0
Xelaev18002184m	mgrn1.S	0	grey	0_0_0_0	0_0_0_0
Xelaev18002187m	nmral1.L	0	grey	0_0_0_0	0_0_0_0
Xelaev18002193m	LOC108704215	0	grey	0_0_0_0	0_0_0_0
Xelaev18002198m	LOC108704178	0	grey	0_0_0_0	0_0_0_0
Xelaev18002199m	LOC108704179	0	grey	0_0_0_0	0_0_0_0
Xelaev18002200m	atp2a1.L	0	grey	0_0_0_0	0_0_-1_-1
Xelaev18002234m	LOC432230	0	grey	0_0_0_0	0_0_0_0
Xelaev18002236m	LOC108704226	0	grey	0_0_0_0	0_0_0_0
Xelaev18002259m	LOC108704236	0	grey	0_0_0_0	0_0_0_0
Xelaev18002260m	sgf29.S	0	grey	0_0_0_0	0_0_0_0
Xelaev18002266m	tbx6.S	0	grey	0_0_0_0	0_0_0_0
Xelaev18002267m	ppp4c.S	0	grey	0_0_0_0	0_0_0_0
Xelaev18002272m	kiff22a	0	grey	0_0_0_0	0_0_0_0
Xelaev18002274m	maz.L	0	grey	0_0_0_0	0_0_0_0
Xelaev18002284m		0	grey	0_0_0_0	0_0_0_0
Xelaev18002286m		0	grey	0_0_0_0	0_0_0_0
Xelaev18002292m	LOC108704303	0	grey	0_0_0_0	0_0_0_0
Xelaev18002294m	LOC108704299	0	grey	0_0_0_0	0_0_0_0
Xelaev18002295m		0	grey	0_0_0_0	0_0_0_0
Xelaev18002299m	LOC108704257	0	grey	0_0_0_0	0_0_0_0
Xelaev18002305m		0	grey	0_0_0_0	0_0_0_0
Xelaev18002307m		0	grey	0_0_0_0	0_0_0_0
Xelaev18002309m	LOC108704307	0	grey	0_0_0_0	0_0_0_0
Xelaev18002317m	LOC108704260	0	grey	0_0_0_0	0_0_0_0
Xelaev18002320m	LOC108704246	0	grey	0_0_0_0	0_0_0_0
Xelaev18002328m	LOC108704248	0	grey	0_0_0_0	0_0_0_0
Xelaev18002331m		0	grey	0_0_0_0	0_0_0_0
Xelaev18002342m	LOC108704304	0	grey	0_0_0_0	0_0_0_0
Xelaev18002344m	LOC108704306	0	grey	0_0_0_0	0_0_0_0
Xelaev18002348m	LOC108704263	0	grey	0_0_0_0	0_0_0_0
Xelaev18002350m		0	grey	0_0_0_0	0_0_0_0
Xelaev18002351m	LOC108704271	0	grey	0_0_0_0	0_0_0_0
Xelaev18002356m	hirip3.S	0	grey	0_0_0_0	0_0_0_0
Xelaev18002359m	nme2.S	0	grey	0_0_0_0	0_0_0_0
Xelaev18002362m	cdipt.L	0	grey	0_0_0_0	0_0_0_0
Xelaev18002363m	LOC108704281	0	grey	0_0_0_0	0_0_0_0
Xelaev18002364m	LOC108704264	0	grey	0_0_0_0	0_0_0_0
Xelaev18002367m	nlk.2.S	0	grey	0_0_0_0	0_0_0_0
Xelaev18002391m		0	grey	0_0_0_0	0_0_0_0
Xelaev18002400m	tha1p.L	0	grey	0_0_0_0	0_0_0_0
Xelaev18002401m	birc5.2.L	0	grey	0_0_0_0	0_0_0_0
Xelaev18002405m		0	grey	0_0_0_0	0_0_0_0
Xelaev18002406m		0	grey	0_0_0_0	0_0_0_0
Xelaev18002413m	LOC108704332	0	grey	0_0_0_0	0_0_0_0
Xelaev18002418m	sox9.L	0	grey	0_0_0_0	0_0_0_0
Xelaev18002419m	LOC108704334	0	grey	0_0_0_0	0_0_0_0
Xelaev18002421m	sstr2.L	0	grey	0_0_0_0	0_0_0_0
Xelaev18002423m	cdc42ep4.L	0	grey	0_0_0_0	0_0_0_0
Xelaev18002424m		0	grey	0_0_0_0	0_0_0_0
Xelaev18002431m		0	grey	0_0_0_0	0_0_0_0
Xelaev18002435m		0	grey	0_0_0_0	0_0_0_0
Xelaev18002442m		0	grey	0_0_0_0	0_0_0_0
Xelaev18002443m		0	grey	0_0_0_0	0_0_0_0
Xelaev18002446m		0	grey	0_0_0_0	0_0_0_0
Xelaev18002447m		0	grey	0_0_0_0	0_0_0_0
Xelaev18002449m		0	grey	0_0_0_0	0_0_0_0
Xelaev18002450m		0	grey	0_0_0_0	0_0_0_0
Xelaev18002456m	mrps33.L	0	grey	0_0_0_0	0_0_0_0
Xelaev18002462m	kiaa1147.L	0	grey	0_0_0_0	0_0_0_0
Xelaev18002464m	ssbp1.L	0	grey	0_0_0_0	0_0_0_0
Xelaev18002466m	creb3l2.L	0	grey	0_0_0_0	0_0_0_0
Xelaev18002471m	LOC108704359	0	grey	0_0_0_0	0_0_0_0
Xelaev18002478m	LOC108704363	0	grey	0_0_0_0	0_0_0_0
Xelaev18002484m	timp3.L	0	grey	0_0_0_0	0_0_0_0
Xelaev18002485m	fbxo7.L	0	grey	0_0_0_0	0_0_0_0
Xelaev18002491m	akr1b1.L	0	grey	0_0_0_0	0_0_0_0
Xelaev18002497m	akr1c1.S	0	grey	0_0_0_0	0_0_0_0
Xelaev18002505m	kiaa1549.L	0	grey	0_0_0_0	0_0_0_0
Xelaev18002508m	tbxas1.L	0	grey	0_0_0_0	0_0_0_0
Xelaev18002524m	LOC108704378	0	grey	0_0_0_0	0_0_0_0
Xelaev18002525m	borcs5.L	0	grey	0_0_0_0	0_0_0_0
Xelaev18002526m		0	grey	0_0_0_0	0_0_0_0
Xelaev18002527m	dusp16.L	0	grey	0_0_0_0	0_0_0_0
Xelaev18002531m	pex26.L	0	grey	0_0_0_0	0_0_0_0
Xelaev18002534m	atp6v1e1.L	0	grey	0_0_0_0	0_0_0_0
Xelaev18002535m	LOC108704382	0	grey	0_0_0_0	0_0_0_0
Xelaev18002543m	LOC108705881	0	grey	0_0_0_0	0_0_0_0
Xelaev18002547m	LOC108705664	0	grey	0_0_0_0	0_0_0_0
Xelaev18002558m	selk.S	0	grey	0_0_0_0	0_0_0_0
Xelaev18002559m	actr8.S	0	grey	0_0_0_0	0_0_0_0
Xelaev18002560m	LOC108704388	0	grey	0_0_0_0	0_0_0_0
Xelaev18002563m	LOC780759	0	grey	0_0_0_0	0_0_0_0
Xelaev18002564m	LOC108704398	0	grey	0_0_0_0	0_0_0_0
Xelaev18002575m	LOC108704405	0	grey	0_0_0_0	0_0_0_0
Xelaev18002577m	LOC108704406	0	grey	0_0_0_0	0_0_0_0
Xelaev18002578m	LOC108704408	0	grey	0_0_0_0	0_0_0_0
Xelaev18002579m		0	grey	0_0_0_0	0_0_0_0
Xelaev18002582m	cnbp.L	0	grey	0_0_0_0	0_0_0_0
Xelaev18002585m	MGC83900	0	grey	0_0_0_0	0_0_0_0
Xelaev18002597m	LOC108704415	0	grey	0_0_0_0	0_0_0_0
Xelaev18002608m	rab43.S	0	grey	0_0_0_0	0_0_0_0
Xelaev18002609m	LOC100127323	0	grey	0_0_0_0	0_0_0_0
Xelaev18002611m	LOC108704391	0	grey	0_0_0_0	0_0_0_0
Xelaev18002614m	nek4.S	0	grey	0_0_0_0	0_0_0_0
Xelaev18002620m	mrpl9.S	0	grey	0_0_0_0	0_0_0_0
Xelaev18002632m	LOC108705672	0	grey	0_0_0_0	0_0_0_0
Xelaev18002634m	LOC108705670	0	grey	0_0_0_0	0_0_0_0
Xelaev18002649m	map3k1.S	0	grey	0_0_0_0	0_0_0_0
Xelaev18002658m	LOC108704431	0	grey	0_0_0_0	0_0_0_0
Xelaev18002659m	depdc1b.S	0	grey	0_0_0_0	0_0_0_0
Xelaev18002661m	elovl7.S	0	grey	0_0_0_0	0_0_0_0
Xelaev18002662m	smim15.S	0	grey	0_0_0_0	0_0_0_0
Xelaev18002665m		0	grey	0_0_0_0	0_0_0_0
Xelaev18002669m	hist1h4d.L	0	grey	0_0_0_0	0_0_0_0
Xelaev18002696m	mta1.L	0	grey	0_0_0_0	0_0_0_0
Xelaev18002697m		0	grey	0_0_0_0	0_0_0_0
Xelaev18002725m		0	grey	0_0_0_0	0_0_0_0
Xelaev18002726m		0	grey	0_0_0_0	0_0_0_0
Xelaev18002728m		0	grey	0_0_0_0	0_0_0_0
Xelaev18002731m		0	grey	0_0_0_0	0_0_0_0
Xelaev18002743m	hivep1.S	0	grey	0_0_0_0	0_0_0_0
Xelaev18002748m	LOC108704454	0	grey	0_0_0_0	0_0_0_0
Xelaev18002749m	sirt5.S	0	grey	0_0_0_0	0_0_0_0
Xelaev18002757m	jarid2.L	0	grey	0_0_0_0	0_0_0_0
Xelaev18002775m	LOC108706194	0	grey	0_0_0_0	0_0_0_0
Xelaev18002782m		0	grey	0_0_0_0	0_0_0_0
Xelaev18002783m	c9orf78.L	0	grey	0_0_0_0	0_0_0_0
Xelaev18002785m	usp20.L	0	grey	0_0_0_0	0_0_0_0
Xelaev18002789m	tbc1d13.L	0	grey	0_0_0_0	0_0_0_0
Xelaev18002790m	zer1.L	0	grey	0_0_0_0	0_0_0_0
Xelaev18002791m		0	grey	0_0_0_0	0_0_0_0
Xelaev18002794m	wdr34.L	0	grey	0_0_0_0	0_0_0_0
Xelaev18002796m		0	grey	0_0_0_0	0_0_0_0
Xelaev18002797m		0	grey	0_0_0_0	0_0_0_0
Xelaev18002798m	gle1.L	0	grey	0_0_0_0	0_0_0_0
Xelaev18002799m		0	grey	0_0_0_0	0_0_0_0
Xelaev18002804m	sh3glb2.L	0	grey	0_0_1_1	0_0_0_0
Xelaev18002812m		0	grey	0_0_0_0	0_0_0_0
Xelaev18002813m	slc27a4.L	0	grey	0_0_0_0	0_0_0_0
Xelaev18002814m		0	grey	0_0_0_0	0_0_0_0
Xelaev18002815m		0	grey	0_0_0_0	0_0_0_-1
Xelaev18002816m	LOC108704485	0	grey	0_0_0_0	0_0_0_0
Xelaev18002818m	ccdc22.L	0	grey	0_0_0_0	0_0_0_0
Xelaev18002821m	tspyl2.L	0	grey	0_0_0_0	0_0_0_0
Xelaev18002832m	sephs2.S	0	grey	0_0_0_0	0_0_0_0
Xelaev18002833m	ikbkg.L	0	grey	0_0_0_0	0_0_0_0
Xelaev18002834m	g6pd.S	0	grey	0_0_0_0	0_0_0_0
Xelaev18002835m	LOC108704494	0	grey	0_0_0_0	0_0_0_0
Xelaev18002838m	fam102a.L	0	grey	0_0_0_0	0_0_0_0
Xelaev18002840m	phf8.L	0	grey	0_0_0_0	0_0_0_0
Xelaev18002841m	LOC108704467	0	grey	0_0_0_0	0_0_0_0
Xelaev18002842m		0	grey	0_0_0_0	0_0_0_-1
Xelaev18002846m	LOC108704499	0	grey	0_0_0_0	0_0_0_0
Xelaev18002850m	stxbp1.L	0	grey	0_0_0_0	0_0_0_0
Xelaev18002851m		0	grey	0_0_0_0	0_0_0_0
Xelaev18002856m	LOC108704503	0	grey	0_0_0_0	0_0_0_0
Xelaev18002859m		0	grey	0_0_0_0	0_0_0_0
Xelaev18002861m		0	grey	0_0_0_0	0_0_0_0
Xelaev18002869m		0	grey	0_0_0_0	0_0_0_0
Xelaev18002875m	LOC108704518	0	grey	0_0_0_0	0_0_0_0
Xelaev18002880m	ophn1.L	0	grey	0_0_0_0	0_0_0_0
Xelaev18002882m	LOC108704522	0	grey	0_0_0_0	0_0_0_0
Xelaev18002892m	LOC108704531	0	grey	0_0_0_0	0_0_0_0
Xelaev18002894m	LOC108704532	0	grey	0_0_0_0	0_0_0_0
Xelaev18002900m	msn.L	0	grey	0_0_0_0	0_0_0_0
Xelaev18002910m		0	grey	0_0_0_0	0_0_0_0
Xelaev18002929m		0	grey	0_0_0_0	0_0_0_0
Xelaev18002970m		0	grey	0_0_0_0	0_0_0_0
Xelaev18002984m		0	grey	0_0_0_0	0_0_0_0
Xelaev18002989m		0	grey	0_-1_0_0	0_0_0_0
Xelaev18002992m	wash1.S	0	grey	0_0_0_0	0_0_0_0
Xelaev18002997m	ccdc77.L	0	grey	0_0_0_0	0_0_0_0
Xelaev18002998m	b4galnt3.L	0	grey	0_0_0_0	0_0_0_0
Xelaev18003004m		0	grey	0_0_0_0	0_0_0_0
Xelaev18003007m	LOC108704565	0	grey	0_0_0_0	0_0_0_0
Xelaev18003009m	dcp1b.L	0	grey	0_0_0_0	0_0_0_0
Xelaev18003010m	LOC108704584	0	grey	0_0_0_0	0_0_0_0
Xelaev18003011m	lrtm2.L	0	grey	0_0_0_0	0_0_0_0
Xelaev18003027m		0	grey	0_-1_0_0	0_0_0_0
Xelaev18003033m	wnt5a.S	0	grey	0_0_0_0	0_0_0_0
Xelaev18003037m	LOC108704587	0	grey	0_0_0_0	0_0_0_0
Xelaev18003046m	appl1.S	0	grey	0_0_0_0	0_0_0_0
Xelaev18003047m	kctd6.S	0	grey	0_0_0_0	0_0_0_0
Xelaev18003048m	pdhb.S	0	grey	0_0_0_0	0_0_0_0
Xelaev18003049m	pxk.S	0	grey	0_0_0_0	0_0_0_0
Xelaev18003052m	sco2.S	0	grey	0_0_0_0	0_0_0_0
Xelaev18003059m		0	grey	0_0_0_0	0_0_0_0
Xelaev18003062m		0	grey	0_0_0_0	0_0_0_0
Xelaev18003078m	tgm2-a	0	grey	0_0_0_0	0_0_0_0
Xelaev18003079m	rprd1b.L	0	grey	0_0_0_0	0_0_0_0
Xelaev18003080m	tti1.L	0	grey	0_0_0_0	0_0_0_0
Xelaev18003082m	vstm2l.L	0	grey	0_0_0_0	0_0_0_0
Xelaev18003084m	ctnnbl1.L	0	grey	0_0_0_0	0_0_0_0
Xelaev18003085m	blcap.L	0	grey	0_0_0_0	0_0_0_0
Xelaev18003086m	src.S	0	grey	0_0_0_0	0_0_0_0
Xelaev18003088m	manbal.L	0	grey	0_0_0_0	0_0_0_0
Xelaev18003090m	rpn2.L	0	grey	0_0_0_0	0_0_0_0
Xelaev18003091m	emilin3.L	0	grey	0_0_0_0	0_0_0_-1
Xelaev18003092m	lpin3.L	0	grey	0_0_0_0	0_0_0_0
Xelaev18003093m	myl9.L	0	grey	0_0_0_0	0_0_0_0
Xelaev18003094m	tgif2.L	0	grey	0_0_0_0	0_0_0_0
Xelaev18003096m	dlgap4.L	0	grey	0_0_0_0	0_0_0_0
Xelaev18003101m	LOC108704609	0	grey	0_0_0_0	0_0_0_0
Xelaev18003102m	ift52.L	0	grey	0_0_0_0	0_0_0_0
Xelaev18003103m	LOC733268	0	grey	0_0_0_0	0_0_0_0
Xelaev18003104m	LOC108704610	0	grey	0_0_0_0	0_0_0_0
Xelaev18003109m		0	grey	0_0_0_0	0_0_0_0
Xelaev18003128m	LOC108704624	0	grey	0_0_0_0	0_0_0_0
Xelaev18003146m	LOC108704648	0	grey	0_0_0_0	0_0_0_0
Xelaev18003153m	LOC108704640	0	grey	0_0_0_0	0_0_0_0
Xelaev18003155m	LOC108704617	0	grey	0_0_0_0	0_0_0_0
Xelaev18003156m	LOC108704635	0	grey	0_0_0_0	0_0_0_0
Xelaev18003168m	abcf2.L	0	grey	0_0_0_0	0_0_0_0
Xelaev18003172m	LOC108704641	0	grey	0_0_0_0	0_0_0_0
Xelaev18003173m	LOC108704645	0	grey	0_0_0_0	0_0_0_0
Xelaev18003184m	LOC108704637	0	grey	0_0_0_0	0_0_0_0
Xelaev18003189m	LOC108704631	0	grey	0_0_0_0	0_0_0_0
Xelaev18003190m		0	grey	0_0_0_0	0_0_0_0
Xelaev18003207m	rragc.S	0	grey	0_0_0_0	0_0_0_0
Xelaev18003211m	akirin1.S	0	grey	0_0_0_0	0_0_0_0
Xelaev18003213m	cnr2.S	0	grey	0_0_0_0	0_0_0_0
Xelaev18003216m	pnrc2.S	0	grey	0_0_0_0	0_0_0_0
Xelaev18003221m	LOC108704662	0	grey	0_0_0_0	0_0_0_0
Xelaev18003223m	grhl3.S	0	grey	0_0_0_0	0_0_0_0
Xelaev18003225m	nipal3.S	0	grey	0_0_0_0	0_0_0_0
Xelaev18003226m	zbtb8b.L	0	grey	0_0_0_0	0_0_0_0
Xelaev18003230m		0	grey	0_0_0_0	0_0_0_0
Xelaev18003240m		0	grey	0_0_0_0	0_0_0_0
Xelaev18003243m		0	grey	0_0_0_0	0_0_0_0
Xelaev18003249m	htr2b.L	0	grey	0_0_0_0	0_0_0_0
Xelaev18003250m	armc9.L	0	grey	0_0_0_0	0_0_0_0
Xelaev18003253m	LOC108704668	0	grey	0_0_0_0	0_0_0_0
Xelaev18003261m	pde6d.L	0	grey	0_0_0_0	0_0_0_0
Xelaev18003278m	LOC108704678	0	grey	0_0_0_0	0_0_0_0
Xelaev18003283m		0	grey	0_0_0_0	0_0_0_0
Xelaev18003284m		0	grey	0_0_0_0	0_0_0_0
Xelaev18003285m		0	grey	0_0_0_0	0_0_0_0
Xelaev18003291m		0	grey	0_0_0_0	0_0_0_0
Xelaev18003295m	LOC108704684	0	grey	0_0_0_0	0_0_0_0
Xelaev18003298m	slc35f2.L	0	grey	0_0_0_0	0_0_0_0
Xelaev18003303m	LOC108704685	0	grey	0_0_0_0	0_0_0_0
Xelaev18003304m		0	grey	0_0_0_0	0_0_0_0
Xelaev18003310m		0	grey	0_0_0_0	0_0_0_0
Xelaev18003324m	tor1b.L	0	grey	0_0_0_0	0_0_0_0
Xelaev18003325m	LOC108704690	0	grey	0_0_0_0	0_0_0_0
Xelaev18003329m		0	grey	0_0_0_0	0_0_0_0
Xelaev18003330m	asb6.L	0	grey	0_0_0_0	0_0_0_0
Xelaev18003333m	crat.1.L	0	grey	0_0_0_0	0_0_0_0
Xelaev18003334m	dolpp1.L	0	grey	0_0_0_0	0_0_0_0
Xelaev18003335m	fam73b.L	0	grey	0_0_0_0	0_0_0_0
Xelaev18003336m	LOC495226	0	grey	0_0_0_0	0_0_0_0
Xelaev18003338m	ncs1.L	0	grey	0_0_0_0	0_0_0_0
Xelaev18003342m		0	grey	0_0_0_0	0_0_0_0
Xelaev18003343m	fubp3.L	0	grey	0_0_0_0	0_0_0_0
Xelaev18003347m	abl1.L	0	grey	0_0_0_0	0_0_0_0
Xelaev18003361m		0	grey	0_0_0_0	0_0_0_0
Xelaev18003366m		0	grey	0_0_0_0	0_0_0_0
Xelaev18003368m		0	grey	0_0_0_0	0_0_0_0
Xelaev18003377m	cdip1.L	0	grey	0_0_0_0	0_0_0_0
Xelaev18003381m	sh2b1.L	0	grey	0_0_0_0	0_0_0_0
Xelaev18003383m	ppp1ca.L	0	grey	0_0_0_0	0_0_0_0
Xelaev18003384m	LOC108704732	0	grey	0_0_0_0	0_0_0_0
Xelaev18003424m		0	grey	0_0_0_0	0_0_0_0
Xelaev18003426m		0	grey	0_0_0_0	0_0_0_0
Xelaev18003491m		0	grey	0_0_0_0	0_0_0_0
Xelaev18003527m		0	grey	0_0_0_0	0_0_0_0
Xelaev18003528m		0	grey	0_0_0_0	0_0_0_0
Xelaev18003533m	slc2a9.L	0	grey	0_0_0_0	0_0_0_0
Xelaev18003539m	LOC108704795	0	grey	0_0_0_0	0_0_0_0
Xelaev18003542m	tsr2.L	0	grey	0_0_0_0	0_0_0_0
Xelaev18003543m	fgd1.L	0	grey	0_0_0_0	0_0_0_0
Xelaev18003546m	LOC108704801	0	grey	0_0_0_0	0_0_0_0
Xelaev18003547m	apex2.L	0	grey	0_0_0_0	0_0_0_0
Xelaev18003553m		0	grey	0_0_0_0	0_0_0_0
Xelaev18003554m	LOC108704805	0	grey	0_0_0_0	0_0_0_0
Xelaev18003555m		0	grey	0_0_0_0	0_0_0_0
Xelaev18003558m		0	grey	0_0_0_0	0_0_0_0
Xelaev18003564m	vps9d1.L	0	grey	0_0_0_0	0_0_0_0
Xelaev18003566m	spata2l.L	0	grey	0_0_0_0	0_0_0_0
Xelaev18003575m	ankrd11.L	0	grey	0_0_0_0	0_0_0_0
Xelaev18003578m	slc22a31.L	0	grey	0_0_0_0	0_0_0_0
Xelaev18003582m	pabpn1l.L	0	grey	0_0_0_0	0_0_0_0
Xelaev18003583m	trappc2l.L	0	grey	0_0_0_0	0_0_0_0
Xelaev18003586m	aprt.L	0	grey	0_0_0_0	0_0_0_0
Xelaev18003587m	cdt1.L	0	grey	0_0_0_0	0_0_0_0
Xelaev18003589m	ctu2	0	grey	0_0_0_0	0_0_0_0
Xelaev18003590m	rnf166.L	0	grey	0_0_0_0	0_0_0_0
Xelaev18003594m	LOC100498624.L	0	grey	0_0_0_0	0_0_0_0
Xelaev18003596m	dync1li2.L	0	grey	0_0_0_0	0_0_0_0
Xelaev18003599m		0	grey	0_0_0_0	0_0_0_0
Xelaev18003602m	hist1h2aj.L	0	grey	0_0_0_0	0_0_0_0
Xelaev18003611m	tram1.L	0	grey	0_0_0_0	0_0_0_0
Xelaev18003612m	lactb2.L	0	grey	0_0_0_0	0_0_0_0
Xelaev18003614m	eya1.L	0	grey	0_0_0_0	0_0_0_0
Xelaev18003623m		0	grey	0_0_0_0	0_0_0_0
Xelaev18003638m	kif2a.S	0	grey	0_0_0_0	0_0_0_0
Xelaev18003640m	ipo11.S	0	grey	0_0_0_0	0_0_0_0
Xelaev18003643m	rnf180.S	0	grey	0_0_0_0	0_0_0_0
Xelaev18003645m	rgs7bp.S	0	grey	0_0_0_0	0_0_0_0
Xelaev18003649m	LOC108704850	0	grey	0_0_0_0	0_0_0_0
Xelaev18003654m	LOC108705735	0	grey	0_0_0_0	0_0_0_0
Xelaev18003681m	nop56.L	0	grey	0_0_0_0	0_0_0_0
Xelaev18003684m	LOC108704854	0	grey	0_0_0_0	0_0_0_0
Xelaev18003685m	wdr54.L	0	grey	0_0_0_0	0_0_0_0
Xelaev18003693m	dok1.L	0	grey	0_0_0_0	0_0_0_0
Xelaev18003694m	mrps26.L	0	grey	0_0_0_0	0_0_0_0
Xelaev18003696m	dqx1.L	0	grey	0_0_0_0	0_0_0_0
Xelaev18003704m	pcgf1.L	0	grey	0_0_0_0	0_0_0_0
Xelaev18003708m	LOC108704858	0	grey	0_0_0_0	0_0_0_0
Xelaev18003710m	mogs.L	0	grey	0_0_0_0	0_0_0_0
Xelaev18003714m		0	grey	0_0_0_0	0_0_0_0
Xelaev18003716m	ccdc85c.L	0	grey	0_0_0_0	0_0_0_0
Xelaev18003717m	hhipl1.L	0	grey	0_0_0_0	0_0_0_0
Xelaev18003733m		0	grey	0_0_0_0	0_0_0_0
Xelaev18003734m		0	grey	0_0_0_0	0_0_0_0
Xelaev18003738m		0	grey	0_0_0_0	0_0_0_0
Xelaev18003771m	irf2bp2.S	0	grey	0_0_0_0	0_0_0_0
Xelaev18003782m	rnf146.S	0	grey	0_0_0_0	0_0_0_0
Xelaev18003788m		0	grey	0_0_0_0	0_0_0_0
Xelaev18003790m		0	grey	0_0_0_0	0_0_0_0
Xelaev18003791m		0	grey	0_0_0_0	0_0_0_0
Xelaev18003792m		0	grey	0_0_0_0	0_0_0_0
Xelaev18003796m		0	grey	0_0_0_0	0_0_0_0
Xelaev18003819m	cdc37l1.S	0	grey	0_0_0_0	0_0_0_0
Xelaev18003832m		0	grey	0_0_0_0	0_0_0_0
Xelaev18003840m	dap.S	0	grey	0_0_0_0	0_0_0_0
Xelaev18003845m	LOC108704916	0	grey	0_0_0_0	0_0_0_0
Xelaev18003850m		0	grey	0_0_0_0	0_0_0_0
Xelaev18003854m	ino80c.S	0	grey	0_0_0_0	0_0_0_0
Xelaev18003864m		0	grey	0_0_0_0	0_0_0_0
Xelaev18003868m		0	grey	0_0_0_0	0_0_0_0
Xelaev18003872m	LOC108704925	0	grey	0_0_0_0	0_0_0_0
Xelaev18003879m	LOC108704929	0	grey	0_0_0_0	0_0_0_0
Xelaev18003881m	LOC108704930	0	grey	0_0_0_0	0_0_0_0
Xelaev18003883m	robo4.S	0	grey	0_0_0_1	0_0_0_0
Xelaev18003885m	ccdc15.S	0	grey	0_0_0_0	0_0_0_0
Xelaev18003895m		0	grey	0_0_0_0	0_0_0_0
Xelaev18003904m	cyp17a1.L	0	grey	0_0_0_0	0_0_0_0
Xelaev18003907m	LOC108704942	0	grey	0_0_0_0	0_0_0_0
Xelaev18003911m	MGC68885	0	grey	0_0_0_0	0_0_0_0
Xelaev18003916m	taf5.L	0	grey	0_0_0_0	0_0_0_0
Xelaev18003922m		0	grey	0_0_0_0	0_0_0_0
Xelaev18003931m	cpe.L	0	grey	0_0_0_0	0_0_0_0
Xelaev18003933m	LOC108704958	0	grey	0_0_0_0	0_0_0_0
Xelaev18003934m	tmem192.L	0	grey	0_0_0_0	0_0_0_0
Xelaev18003943m		0	grey	0_0_0_0	0_0_0_0
Xelaev18003950m		0	grey	1_0_0_0	1_0_0_0
Xelaev18003954m		0	grey	0_0_0_0	0_0_0_0
Xelaev18003955m	phldb3.S	0	grey	0_0_0_0	0_0_0_0
Xelaev18003957m		0	grey	0_0_0_0	0_0_0_0
Xelaev18003962m		0	grey	0_0_0_0	0_0_0_0
Xelaev18003967m		0	grey	0_0_0_1	0_0_1_0
Xelaev18003990m		0	grey	0_0_0_0	0_0_0_0
Xelaev18003991m		0	grey	0_0_0_0	0_0_0_0
Xelaev18004025m	LOC108704989	0	grey	0_0_0_0	0_0_0_0
Xelaev18004029m	LOC108704990	0	grey	0_0_0_0	0_0_0_0
Xelaev18004043m	yars.L	0	grey	0_0_0_0	0_0_0_0
Xelaev18004045m	sync.S	0	grey	0_0_0_0	0_0_0_0
Xelaev18004050m	ak2.S	0	grey	0_0_0_0	0_0_0_0
Xelaev18004054m	LOC108705006	0	grey	0_0_0_0	0_0_0_0
Xelaev18004058m	fuca1.L	0	grey	0_0_0_0	0_0_0_0
Xelaev18004059m	gale.S	0	grey	0_0_0_0	0_0_0_0
Xelaev18004066m	cap1.S	0	grey	0_0_0_0	0_0_0_0
Xelaev18004068m	mfsd2a.S	0	grey	0_0_0_0	0_0_0_0
Xelaev18004076m		0	grey	0_0_0_0	0_0_0_0
Xelaev18004079m		0	grey	0_0_0_0	0_0_0_0
Xelaev18004080m		0	grey	0_0_0_0	0_0_0_0
Xelaev18004104m	LOC108705023	0	grey	0_0_0_0	0_0_0_0
Xelaev18004105m	LOC108705025	0	grey	0_0_0_0	0_0_0_0
Xelaev18004106m	caps2.L	0	grey	0_0_0_0	0_0_0_0
Xelaev18004118m		0	grey	0_0_0_0	0_0_0_0
Xelaev18004123m	dpm2.L	0	grey	0_0_0_0	0_0_0_0
Xelaev18004132m	LOC108705034	0	grey	0_0_0_0	0_0_0_0
Xelaev18004133m	cdk9.L	0	grey	0_0_0_0	0_0_0_0
Xelaev18004163m	LOC733441.L	0	grey	0_0_0_0	0_0_0_0
Xelaev18004165m	LOC108705053	0	grey	0_0_0_0	0_0_0_0
Xelaev18004179m		0	grey	0_0_0_0	0_0_0_0
Xelaev18004181m	epha8.L	0	grey	0_0_0_0	0_0_0_0
Xelaev18004187m	LOC108705066	0	grey	0_0_0_0	0_0_0_0
Xelaev18004190m	slc2a1.L	0	grey	0_0_0_0	0_0_0_0
Xelaev18004195m	capns1.L	0	grey	0_0_0_0	0_0_0_0
Xelaev18004197m	znf362.L	0	grey	0_0_0_0	0_0_0_0
Xelaev18004206m		0	grey	0_0_0_0	0_0_0_0
Xelaev18004211m	LOC108705079	0	grey	0_0_0_0	0_0_0_0
Xelaev18004213m	LOC108705080	0	grey	0_0_0_0	0_0_0_0
Xelaev18004217m	LOC108705083	0	grey	0_0_0_0	0_0_0_0
Xelaev18004219m	LOC108705086	0	grey	0_0_0_0	0_0_0_0
Xelaev18004220m	hint2.S	0	grey	0_0_0_0	0_0_0_0
Xelaev18004222m	rgp1.S	0	grey	0_0_0_0	0_0_0_0
Xelaev18004223m	LOC108705087	0	grey	0_0_0_0	0_0_0_0
Xelaev18004224m	galt.S	0	grey	0_0_0_0	0_0_0_0
Xelaev18004229m	dctn3.S	0	grey	0_0_0_0	0_0_0_0
Xelaev18004231m	LOC108705091	0	grey	0_0_0_0	0_0_0_0
Xelaev18004232m	LOC108705092	0	grey	0_0_0_0	0_0_0_0
Xelaev18004233m	creb3.S	0	grey	0_0_0_0	0_0_0_0
Xelaev18004239m	LOC108705077	0	grey	0_0_0_0	0_0_0_0
Xelaev18004241m	LOC108705093	0	grey	0_0_0_0	0_0_0_0
Xelaev18004252m	LOC100137665	0	grey	0_0_0_0	0_0_0_0
Xelaev18004256m	dennd6a.L	0	grey	0_0_0_0	0_0_0_0
Xelaev18004262m	LOC398451	0	grey	0_0_0_-1	0_0_0_-1
Xelaev18004265m	LOC108705106	0	grey	0_0_0_0	0_0_0_0
Xelaev18004271m		0	grey	0_0_0_0	0_0_0_0
Xelaev18004299m		0	grey	0_0_0_0	0_0_0_0
Xelaev18004301m		0	grey	0_0_0_0	0_0_0_0
Xelaev18004306m		0	grey	0_0_0_0	0_0_0_0
Xelaev18004340m	cdk6.L	0	grey	0_0_0_0	0_0_0_0
Xelaev18004342m		0	grey	0_0_0_0	0_0_0_0
Xelaev18004379m	lpar2.S	0	grey	0_0_0_0	0_0_0_0
Xelaev18004383m	pgls.S	0	grey	0_0_0_0	0_0_0_0
Xelaev18004384m	colgalt1.S	0	grey	0_0_0_0	0_0_0_0
Xelaev18004393m		0	grey	0_0_0_0	0_0_0_0
Xelaev18004394m		0	grey	0_0_0_0	0_0_0_0
Xelaev18004398m	LOC108705229	0	grey	0_0_0_0	0_0_0_0
Xelaev18004402m	vps11.S	0	grey	0_0_0_0	0_0_0_0
Xelaev18004404m	hyou1.S	0	grey	0_0_0_0	0_0_0_0
Xelaev18004405m	trappc4.S	0	grey	0_0_0_0	0_0_0_0
Xelaev18004408m	ccdc84.S	0	grey	0_0_0_0	0_0_0_0
Xelaev18004415m	ddx6.S	0	grey	0_0_0_0	0_0_0_0
Xelaev18004416m	phldb1.S	0	grey	0_0_0_0	0_0_0_0
Xelaev18004421m	hist2h2ab.S	0	grey	0_0_0_0	0_0_0_0
Xelaev18004422m	hmbs.2.S	0	grey	0_0_0_0	0_0_0_0
Xelaev18004428m	carm1p1.L	0	grey	0_0_0_0	0_0_0_0
Xelaev18004430m	LOC733433	0	grey	0_0_0_0	0_0_0_0
Xelaev18004432m	LOC108705241	0	grey	0_0_0_0	0_0_0_0
Xelaev18004443m	ccdc151.L	0	grey	0_0_0_0	0_0_0_0
Xelaev18004445m	elavl3.L	0	grey	0_0_0_0	0_0_0_0
Xelaev18004446m	znf653.L	0	grey	0_0_0_0	0_0_0_0
Xelaev18004449m	cnn2.L	0	grey	0_0_0_0	0_0_0_0
Xelaev18004450m		0	grey	0_0_0_0	0_0_0_0
Xelaev18004453m	elof1.S	0	grey	0_0_0_0	0_0_0_0
Xelaev18004499m	tm9sf3.S	0	grey	0_0_0_0	0_0_0_0
Xelaev18004502m	LOC108705261	0	grey	0_0_0_0	0_0_0_0
Xelaev18004504m	LOC108705262	0	grey	0_0_0_0	0_0_0_0
Xelaev18004506m	hells.S	0	grey	0_0_0_0	0_0_0_0
Xelaev18004527m	LOC108705271	0	grey	0_0_0_0	0_0_0_0
Xelaev18004531m	ccdc50.S	0	grey	0_0_0_0	0_0_0_0
Xelaev18004536m		0	grey	0_0_0_0	0_0_0_0
Xelaev18004542m	LOC108705278	0	grey	0_0_0_0	0_0_0_0
Xelaev18004551m	fbxl19.S	0	grey	0_0_0_0	0_0_0_0
Xelaev18004554m	bckdk.S	0	grey	0_0_0_0	0_0_0_0
Xelaev18004556m	LOC108705283	0	grey	0_0_0_0	0_0_0_0
Xelaev18004558m	prss8.S	0	grey	0_0_0_0	0_0_0_0
Xelaev18004565m	LOC108705292	0	grey	0_0_0_0	0_0_0_0
Xelaev18004578m	LOC108705295	0	grey	0_0_0_0	0_0_0_0
Xelaev18004590m		0	grey	0_0_0_0	0_0_0_0
Xelaev18004598m	hnrnpa0.L	0	grey	0_0_0_0	0_0_0_0
Xelaev18004607m	stk31.L	0	grey	0_0_0_0	0_0_0_0
Xelaev18004616m		0	grey	0_0_0_0	0_0_0_0
Xelaev18004625m		0	grey	0_0_0_0	0_0_0_0
Xelaev18004626m		0	grey	0_0_0_0	0_0_0_0
Xelaev18004668m	zhx3.S	0	grey	0_0_0_0	0_0_0_0
Xelaev18004670m	MGC81373	0	grey	0_0_0_0	0_0_0_0
Xelaev18004672m	LOC108705340	0	grey	0_0_0_0	0_0_0_0
Xelaev18004675m		0	grey	0_0_0_0	0_0_0_0
Xelaev18004694m	LOC108705354	0	grey	0_0_0_0	0_0_0_0
Xelaev18004697m		0	grey	0_0_0_0	0_0_0_0
Xelaev18004698m	gnl3.L	0	grey	0_0_0_0	0_0_0_0
Xelaev18004699m	glt8d1.L	0	grey	0_0_0_0	0_0_0_0
Xelaev18004700m	spcs1.L	0	grey	0_0_0_0	0_0_0_0
Xelaev18004708m	fanca.L	0	grey	0_0_0_0	0_0_0_0
Xelaev18004709m	spire2.L	0	grey	0_0_0_0	0_0_0_0
Xelaev18004711m	marveld3.L	0	grey	0_0_0_0	0_0_0_0
Xelaev18004713m	phlpp2.L	0	grey	0_0_0_0	0_0_0_0
Xelaev18004715m	ap1g1.L	0	grey	0_0_0_0	0_0_0_0
Xelaev18004716m	MGC80567	0	grey	0_0_0_0	0_0_0_0
Xelaev18004721m	afg3l2.L	0	grey	0_0_0_0	0_0_0_0
Xelaev18004728m	jak2.S	0	grey	0_0_0_0	0_0_0_0
Xelaev18004730m		0	grey	0_0_0_0	0_0_0_0
Xelaev18004734m	LOC108705377	0	grey	0_0_0_0	0_0_0_0
Xelaev18004736m		0	grey	0_0_0_0	0_0_0_0
Xelaev18004737m	LOC108705373	0	grey	0_0_0_0	0_0_0_0
Xelaev18004738m		0	grey	0_0_0_0	0_0_0_0
Xelaev18004742m	sec62.S	0	grey	0_0_0_0	0_0_0_0
Xelaev18004745m		0	grey	0_0_0_0	0_0_0_0
Xelaev18004807m	suclg1.S	0	grey	0_0_0_0	0_0_0_0
Xelaev18004815m	smox.L	0	grey	0_0_0_0	0_0_0_0
Xelaev18004819m	LOC108697132	0	grey	0_0_0_0	0_0_0_0
Xelaev18004822m	ptpre.L	0	grey	0_0_0_0	0_0_0_0
Xelaev18004829m	LOC108697137	0	grey	0_0_0_0	0_0_0_0
Xelaev18004830m	LOC108697143	0	grey	0_0_0_0	0_0_0_0
Xelaev18004836m		0	grey	0_0_0_0	0_0_0_0
Xelaev18004837m	atrn.L	0	grey	0_0_0_0	0_0_0_0
Xelaev18004840m	c20orf194.L	0	grey	0_0_0_0	0_0_0_0
Xelaev18004845m	slc4a11.L	0	grey	0_0_0_0	0_0_0_0
Xelaev18004849m		0	grey	0_0_0_0	0_0_0_0
Xelaev18004853m	paip2b.L	0	grey	0_0_0_0	0_0_0_0
Xelaev18004856m	LOC108697226	0	grey	0_0_0_0	0_0_0_0
Xelaev18004864m	nagk.L	0	grey	0_0_0_0	0_0_0_0
Xelaev18004865m	LOC108719378	0	grey	0_0_0_0	0_0_0_0
Xelaev18004872m	znf638.L	0	grey	0_0_0_0	0_0_0_0
Xelaev18004877m		0	grey	0_0_0_0	0_0_0_0
Xelaev18004884m	LOC108697388	0	grey	0_0_0_0	0_0_0_0
Xelaev18004896m	pced1a.L	0	grey	0_0_0_0	0_0_0_0
Xelaev18004897m	LOC108697441	0	grey	0_0_0_-1	0_0_0_0
Xelaev18004903m	smyd5.L	0	grey	0_0_0_0	0_0_0_0
Xelaev18004904m	LOC733341	0	grey	0_0_0_0	0_0_0_0
Xelaev18004905m	pradc1.L	0	grey	0_0_0_0	0_0_0_0
Xelaev18004907m	LOC495278	0	grey	0_0_0_0	0_0_0_0
Xelaev18004909m	egr4.L	0	grey	0_0_0_0	0_0_0_0
Xelaev18004910m	alms1.L	0	grey	0_0_0_0	0_0_0_0
Xelaev18004913m	not.S	0	grey	0_0_0_0	0_0_0_0
Xelaev18004920m		0	grey	0_0_0_0	0_0_0_0
Xelaev18004924m	spr.L	0	grey	0_0_0_0	0_0_0_0
Xelaev18004985m	rpia.L	0	grey	0_0_0_0	0_0_0_0
Xelaev18004987m	krcc1.L	0	grey	0_0_0_0	0_0_0_0
Xelaev18004990m	thnsl2.L	0	grey	0_0_0_0	0_0_0_0
Xelaev18004991m	foxi4.1.L	0	grey	0_0_0_0	0_0_0_0
Xelaev18004992m	foxi4.2.S	0	grey	0_0_0_0	0_0_0_0
Xelaev18004999m	rnf103.L	0	grey	0_0_0_0	0_0_0_0
Xelaev18005002m		0	grey	0_0_0_0	0_0_0_0
Xelaev18005004m	reep1.L	0	grey	0_0_0_0	0_0_0_0
Xelaev18005005m	immt.L	0	grey	0_0_0_0	0_0_0_0
Xelaev18005006m	ptcd3.L	0	grey	0_0_0_0	0_0_0_0
Xelaev18005007m	mrpl35.L	0	grey	0_0_0_0	0_0_0_0
Xelaev18005008m	polr1a.L	0	grey	0_0_0_0	0_0_0_0
Xelaev18005009m	st3gal5.L	0	grey	0_0_0_0	0_0_0_0
Xelaev18005016m	spon2.L	0	grey	0_0_0_0	0_0_0_0
Xelaev18005017m	ctbp1.L	0	grey	0_0_0_0	0_0_0_0
Xelaev18005019m	maea.L	0	grey	0_0_0_0	0_0_0_0
Xelaev18005020m	uvssa.L	0	grey	0_0_0_0	0_0_0_0
Xelaev18005022m	fam53a.L	0	grey	0_0_0_0	0_0_0_0
Xelaev18005024m	slbp.L	0	grey	0_0_0_0	0_0_0_0
Xelaev18005025m	tmem129.L	0	grey	0_0_0_0	0_0_0_0
Xelaev18005032m	letm1.L	0	grey	0_0_0_0	0_0_0_0
Xelaev18005034m	whsc1.L	0	grey	0_0_0_0	0_0_0_0
Xelaev18005035m	LOC108697715	0	grey	0_0_0_0	0_0_0_0
Xelaev18005042m	haus3.L	0	grey	0_0_0_0	0_0_0_0
Xelaev18005043m	mxd4.L	0	grey	0_0_0_0	0_0_0_1
Xelaev18005046m	LOC108697740	0	grey	0_0_0_0	0_0_0_0
Xelaev18005047m	LOC108697749	0	grey	0_0_0_0	0_0_0_0
Xelaev18005051m	tnip2.L	0	grey	0_0_0_0	0_0_0_0
Xelaev18005054m	add1.L	0	grey	0_0_0_0	0_0_0_0
Xelaev18005055m		0	grey	0_0_0_0	0_0_0_0
Xelaev18005056m	mfsd10.L	0	grey	0_0_0_0	0_0_0_0
Xelaev18005059m	nop14.L	0	grey	0_0_0_0	0_0_0_0
Xelaev18005062m		0	grey	0_0_0_0	0_0_0_0
Xelaev18005064m	LOC108697843	0	grey	0_0_0_0	0_0_0_0
Xelaev18005070m	lrpap1.L	0	grey	0_0_0_0	0_0_0_0
Xelaev18005076m	trmt44.L	0	grey	0_0_0_0	0_0_0_0
Xelaev18005077m	acox3.L	0	grey	0_0_0_0	0_0_0_0
Xelaev18005082m	afap1.L	0	grey	0_0_0_0	0_0_0_0
Xelaev18005086m	grpel1.L	0	grey	0_0_0_0	0_0_0_0
Xelaev18005088m	tada2b.L	0	grey	0_0_0_0	0_0_0_0
Xelaev18005091m	kiaa0232.L	0	grey	0_0_0_0	0_0_0_0
Xelaev18005096m	man2b2.L	0	grey	0_0_0_0	0_0_0_0
Xelaev18005098m	wfs1.L	0	grey	0_0_0_0	0_0_0_0
Xelaev18005099m		0	grey	0_0_0_0	0_0_0_0
Xelaev18005105m	evc2.L	0	grey	0_0_0_0	0_0_0_0
Xelaev18005114m	stx18.L	0	grey	0_0_0_0	0_0_0_0
Xelaev18005119m	zbtb49.L	0	grey	0_0_0_0	0_0_0_0
Xelaev18005127m	wdr1.L	0	grey	0_0_0_0	0_0_0_0
Xelaev18005128m	LOC108698036	0	grey	0_0_0_0	0_0_0_0
Xelaev18005131m	hs3st1.L	0	grey	0_0_0_0	0_0_0_0
Xelaev18005135m	LOC108698037	0	grey	0_0_0_0	0_0_0_0
Xelaev18005139m	LOC108698039	0	grey	0_0_0_0	0_0_0_0
Xelaev18005141m		0	grey	0_0_0_0	0_0_0_0
Xelaev18005143m	cc2d2a.L	0	grey	0_0_0_0	0_0_0_0
Xelaev18005144m	fbxl5.L	0	grey	0_0_0_0	0_0_0_0
Xelaev18005150m	tapt1.L	0	grey	0_0_0_0	0_0_0_0
Xelaev18005153m	qdpr.L	0	grey	0_0_0_0	0_0_0_0
Xelaev18005165m	LOC108698049	0	grey	0_0_0_0	0_0_0_0
Xelaev18005166m	LOC108698051	0	grey	0_0_0_0	0_0_0_0
Xelaev18005167m	pacrgl.L	0	grey	0_0_0_0	0_0_0_0
Xelaev18005168m	kcnip4.L	0	grey	0_0_0_0	0_0_0_0
Xelaev18005170m	LOC108698052	0	grey	0_0_0_0	0_0_0_0
Xelaev18005173m	ppargc1a.L	0	grey	0_0_0_0	0_0_0_0
Xelaev18005177m	ccdc149.L	0	grey	0_0_0_0	0_0_0_0
Xelaev18005180m	sepsecs.L	0	grey	0_0_0_0	0_0_0_0
Xelaev18005181m	pi4k2b.L	0	grey	0_0_0_0	0_0_0_0
Xelaev18005182m	anapc4.L	0	grey	0_0_0_0	0_0_0_0
Xelaev18005184m	slc34a2.L	0	grey	0_0_0_0	0_0_0_0
Xelaev18005188m	rbpj.L	0	grey	0_0_0_0	0_0_0_0
Xelaev18005191m	tbc1d19.L	0	grey	0_0_0_0	0_0_0_0
Xelaev18005193m	pcdh7.L	0	grey	0_0_0_0	0_0_0_0
Xelaev18005202m	LOC108698063	0	grey	0_0_0_0	0_0_0_0
Xelaev18005204m	pgm2l1.L	0	grey	0_0_0_0	0_0_0_0
Xelaev18005211m	LOC108698067	0	grey	0_0_0_0	0_0_0_0
Xelaev18005212m		0	grey	0_0_0_0	0_0_0_0
Xelaev18005214m	LOC108698069	0	grey	0_0_0_0	0_0_0_0
Xelaev18005215m	rfc1.L	0	grey	0_0_0_0	0_0_0_0
Xelaev18005216m	klb.L	0	grey	0_0_0_0	0_0_0_0
Xelaev18005219m	ugdh.S	0	grey	0_0_0_0	0_0_0_0
Xelaev18005221m	MGC80968	0	grey	0_0_0_0	0_0_0_0
Xelaev18005222m	ube2k.L	0	grey	0_0_0_0	0_0_0_0
Xelaev18005233m	nsun7.L	0	grey	0_0_0_0	0_0_0_0
Xelaev18005237m	phox2b	0	grey	0_0_0_0	0_0_0_0
Xelaev18005238m	tmem33.L	0	grey	0_0_0_0	0_0_0_0
Xelaev18005239m	slc30a9.L	0	grey	0_0_0_0	0_0_0_0
Xelaev18005241m	bend4.L	0	grey	0_0_0_0	0_0_0_0
Xelaev18005243m	atp8a1.L	0	grey	0_0_0_0	0_0_0_0
Xelaev18005247m	gnpda2.L	0	grey	0_0_0_0	0_0_0_0
Xelaev18005248m	guf1.L	0	grey	0_0_0_0	0_0_0_0
Xelaev18005256m	LOC108698241	0	grey	0_0_0_0	0_0_0_0
Xelaev18005257m	corin.L	0	grey	0_0_0_0	0_0_0_0
Xelaev18005258m	nfxl1.L	0	grey	0_0_0_0	0_0_0_0
Xelaev18005262m	LOC108698290	0	grey	0_0_0_0	0_0_0_0
Xelaev18005265m	zar1.L	0	grey	0_0_0_0	0_0_0_0
Xelaev18005268m	ociad1.L	0	grey	0_0_0_0	0_0_0_0
Xelaev18005270m	ociad2.L	0	grey	0_0_0_0	0_0_0_0
Xelaev18005275m		0	grey	0_0_0_0	0_0_0_0
Xelaev18005278m	scfd2.L	0	grey	0_0_0_0	0_0_0_0
Xelaev18005280m	fip1l1.L	0	grey	0_0_0_0	0_0_0_0
Xelaev18005281m	lnx1.L	0	grey	0_0_0_0	0_0_0_0
Xelaev18005289m	LOC108698463	0	grey	0_0_0_0	0_0_0_0
Xelaev18005290m	srd5a3.L	0	grey	0_0_0_0	0_0_0_0
Xelaev18005291m	tmem165.L	0	grey	0_0_0_0	0_0_0_0
Xelaev18005294m	LOC108698477	0	grey	0_0_0_0	0_0_0_0
Xelaev18005300m	cep135.L	0	grey	0_0_0_0	0_0_0_0
Xelaev18005306m	ppat.L	0	grey	0_0_0_0	0_0_0_0
Xelaev18005307m	LOC108698546	0	grey	0_0_0_0	0_0_0_0
Xelaev18005309m	LOC108698560	0	grey	0_0_0_0	0_0_0_0
Xelaev18005310m		0	grey	0_0_0_0	0_0_0_0
Xelaev18005315m	LOC108719597	0	grey	0_0_0_0	0_0_0_0
Xelaev18005316m	fgf20.S	0	grey	0_0_0_0	0_0_0_0
Xelaev18005320m	vps37a.L	0	grey	0_0_0_0	0_0_0_0
Xelaev18005321m	LOC108698621	0	grey	0_0_0_0	0_0_0_0
Xelaev18005325m	mtus1.L	0	grey	0_0_0_0	0_0_0_0
Xelaev18005328m	pcm1.L	0	grey	0_0_0_0	0_0_0_0
Xelaev18005329m	LOC108698637	0	grey	0_0_0_0	0_0_0_0
Xelaev18005330m	asah1.L	0	grey	0_0_0_0	0_0_0_0
Xelaev18005332m	frg1.L	0	grey	0_0_0_0	0_0_0_0
Xelaev18005341m	cyp4v2.S	0	grey	0_0_0_0	0_0_0_0
Xelaev18005343m	LOC108698643	0	grey	0_0_0_0	0_0_0_0
Xelaev18005346m	LOC108698663	0	grey	0_0_0_0	0_0_0_0
Xelaev18005349m	c4orf47.L	0	grey	0_0_0_0	0_0_0_0
Xelaev18005351m	ankrd37.L	0	grey	0_0_0_0	0_0_0_-1
Xelaev18005352m	snx25.L	0	grey	0_0_0_0	0_0_0_0
Xelaev18005360m		0	grey	0_0_0_0	0_0_0_0
Xelaev18005366m	primpol.L	0	grey	0_0_0_0	0_0_0_0
Xelaev18005369m	irf2.L	0	grey	0_0_0_0	0_0_0_0
Xelaev18005371m	enpp6.L	0	grey	0_0_0_0	0_0_0_0
Xelaev18005374m	stox2.L	0	grey	0_0_0_0	0_0_0_0
Xelaev18005375m		0	grey	0_0_0_1	0_0_0_0
Xelaev18005377m		0	grey	0_0_0_0	0_0_0_0
Xelaev18005378m	rwdd4.L	0	grey	0_0_0_0	0_0_0_0
Xelaev18005380m		0	grey	0_0_0_0	0_0_0_0
Xelaev18005382m	ing2.L	0	grey	0_0_0_0	0_0_0_0
Xelaev18005385m	cdkn2aip.L	0	grey	0_0_0_0	0_0_0_0
Xelaev18005389m	dctd.L	0	grey	0_0_0_0	0_0_0_0
Xelaev18005393m	aga.L	0	grey	0_0_0_0	0_0_0_0
Xelaev18005396m	spcs3.L	0	grey	0_0_0_0	0_0_0_0
Xelaev18005404m	cep44.L	0	grey	0_0_0_0	0_0_0_0
Xelaev18005405m	fbxo8.L	0	grey	0_0_0_0	0_0_0_0
Xelaev18005415m	mfap3l.L	0	grey	0_0_0_0	0_0_0_0
Xelaev18005416m		0	grey	0_0_0_0	0_0_0_0
Xelaev18005417m	c4orf27.L	0	grey	0_0_0_0	0_0_0_0
Xelaev18005418m	LOC108698974	0	grey	0_0_0_0	0_0_0_0
Xelaev18005419m	nek1.L	0	grey	0_0_0_0	0_0_0_0
Xelaev18005420m	sh3rf1.L	0	grey	0_0_0_0	0_0_0_0
Xelaev18005422m	cbr4.L	0	grey	0_0_0_0	0_0_0_0
Xelaev18005424m	LOC108699067	0	grey	0_0_0_0	0_0_0_0
Xelaev18005430m	LOC108719603	0	grey	0_0_0_0	0_0_0_-1
Xelaev18005436m	naf1.L	0	grey	0_0_0_0	0_0_0_0
Xelaev18005442m	fnip2.L	0	grey	0_0_0_0	0_0_0_0
Xelaev18005445m		0	grey	0_0_0_0	0_0_0_0
Xelaev18005447m	tmem144.L	0	grey	0_0_0_0	0_0_0_0
Xelaev18005448m	fam198b.L	0	grey	0_0_0_0	0_0_0_0
Xelaev18005449m	LOC108699208	0	grey	0_0_-1_0	0_0_0_0
Xelaev18005452m	ctso.L	0	grey	0_0_0_0	0_0_0_0
Xelaev18005456m	map9.L	0	grey	0_0_0_0	0_0_0_0
Xelaev18005459m	LOC108699278	0	grey	0_0_0_0	0_0_0_0
Xelaev18005461m	lrat.L	0	grey	0_0_0_0	0_0_0_0
Xelaev18005464m	LOC108699289	0	grey	0_0_0_0	0_0_0_0
Xelaev18005468m	plrg1.L	0	grey	0_0_0_0	0_0_0_0
Xelaev18005471m		0	grey	0_0_0_0	0_0_0_0
Xelaev18005478m	LOC108699336	0	grey	0_0_0_0	0_0_0_0
Xelaev18005488m	fbxw7.L	0	grey	0_0_0_0	0_0_0_0
Xelaev18005495m	fam160a1.L	0	grey	0_0_0_0	0_0_0_0
Xelaev18005496m	sh3d19.L	0	grey	0_0_0_0	0_0_0_0
Xelaev18005498m	LOC108699406	0	grey	0_0_0_0	0_0_0_0
Xelaev18005499m	mab21l2.L	0	grey	0_0_0_0	0_0_1_0
Xelaev18005503m	nr3c2.L	0	grey	0_0_0_0	0_0_0_0
Xelaev18005505m	arhgap10.L	0	grey	0_0_0_0	0_0_0_0
Xelaev18005506m	prmt9.L	0	grey	0_0_0_0	0_0_0_0
Xelaev18005507m	tmem184c.L	0	grey	0_0_0_0	0_0_0_0
Xelaev18005510m	ednra.L	0	grey	0_0_0_0	0_0_0_0
Xelaev18005514m		0	grey	0_0_0_0	0_0_0_0
Xelaev18005518m	znf827.L	0	grey	0_0_0_0	0_0_0_0
Xelaev18005522m	mmaa.L	0	grey	0_0_0_0	0_0_0_0
Xelaev18005527m	hhip.L	0	grey	0_0_0_0	0_0_-1_0
Xelaev18005529m	anapc10.L	0	grey	0_0_0_0	0_0_0_0
Xelaev18005531m	otud4.L	0	grey	0_0_0_0	0_0_0_0
Xelaev18005532m		0	grey	0_0_0_0	0_0_0_0
Xelaev18005533m	usp38.L	0	grey	0_0_0_0	0_0_0_0
Xelaev18005547m	LOC108699540	0	grey	0_0_0_0	0_0_0_0
Xelaev18005549m	elmod2.L	0	grey	0_0_0_0	0_0_0_0
Xelaev18005550m	LOC108699587	0	grey	0_0_0_0	0_0_0_0
Xelaev18005552m	LOC108699619	0	grey	0_0_0_0	0_0_0_0
Xelaev18005560m	setd7.L	0	grey	0_0_0_0	0_0_0_0
Xelaev18005564m	rab33b.L	0	grey	0_0_0_0	0_0_0_0
Xelaev18005569m		0	grey	0_0_0_0	0_0_0_0
Xelaev18005576m	mgarp.L	0	grey	0_0_0_0	0_0_0_0
Xelaev18005582m	pcdh10.L	0	grey	0_0_0_0	0_0_0_0
Xelaev18005588m	sclt1.L	0	grey	0_0_0_0	0_0_0_0
Xelaev18005589m	LOC108699679	0	grey	0_0_0_0	0_0_0_0
Xelaev18005590m	pgrmc2.L	0	grey	0_0_0_0	0_0_0_0
Xelaev18005591m	larp1b.L	0	grey	0_0_0_0	0_0_0_0
Xelaev18005593m	abhd18.L	0	grey	0_0_0_0	0_0_0_0
Xelaev18005594m	mfsd8.L	0	grey	0_0_0_0	0_0_0_0
Xelaev18005595m	plk4.L	0	grey	0_0_0_0	0_0_0_0
Xelaev18005602m	spry1.L	0	grey	0_0_0_0	0_0_0_0
Xelaev18005603m	spata5.L	0	grey	0_0_0_0	0_0_0_0
Xelaev18005604m		0	grey	0_0_0_0	0_0_0_0
Xelaev18005606m	fgf2	0	grey	0_0_0_0	0_0_0_0
Xelaev18005619m	bbs7.L	0	grey	0_0_0_0	0_0_0_0
Xelaev18005620m	ccna2.L	0	grey	0_0_0_0	0_0_0_0
Xelaev18005621m	exosc9.L	0	grey	0_0_0_0	0_0_0_0
Xelaev18005622m	anxa5.L	0	grey	0_0_0_0	0_0_0_0
Xelaev18005623m	cyp2u1.L	0	grey	0_-1_0_-1	0_0_0_0
Xelaev18005624m	hadh.L	0	grey	0_0_0_0	0_0_0_0
Xelaev18005635m	ccdc109b.L	0	grey	0_0_0_0	0_0_0_0
Xelaev18005636m	pigy.L	0	grey	0_0_0_0	0_0_0_0
Xelaev18005645m	pitx2.S	0	grey	0_0_0_-1	0_0_0_-1
Xelaev18005651m	gar1.L	0	grey	0_0_0_0	0_0_0_0
Xelaev18005652m	cfi.L	0	grey	0_0_0_0	0_0_0_-1
Xelaev18005653m	casp6.L	0	grey	0_0_0_0	0_0_0_0
Xelaev18005654m	ap1ar.L	0	grey	0_0_0_0	0_0_0_0
Xelaev18005655m	tifa.L	0	grey	0_0_0_0	0_0_0_0
Xelaev18005656m	alpk1.L	0	grey	0_0_0_0	0_0_0_0
Xelaev18005657m	neurog2.L	0	grey	0_-1_0_0	0_0_0_0
Xelaev18005658m	LOC108710251	0	grey	0_0_0_0	0_0_0_0
Xelaev18005659m	larp7.L	0	grey	0_0_0_0	0_0_0_0
Xelaev18005661m	LOC108710308	0	grey	0_0_0_0	0_0_0_0
Xelaev18005673m	LOC108710474	0	grey	0_0_0_0	0_0_0_0
Xelaev18005674m		0	grey	0_0_0_0	0_0_0_0
Xelaev18005678m	sec24c.L	0	grey	0_0_0_0	0_0_0_0
Xelaev18005682m	usp53.L	0	grey	0_0_0_0	0_0_0_0
Xelaev18005683m		0	grey	0_0_0_0	0_0_0_0
Xelaev18005686m	mad2l1.L	0	grey	0_0_0_0	0_0_0_0
Xelaev18005694m	papss1.L	0	grey	0_0_0_0	0_0_0_0
Xelaev18005697m		0	grey	0_0_0_0	0_0_0_0
Xelaev18005698m	tbck.L	0	grey	0_0_0_0	0_0_0_0
Xelaev18005701m	gstcd.L	0	grey	0_0_0_0	0_0_0_0
Xelaev18005702m	ints12.L	0	grey	0_0_0_0	0_0_0_0
Xelaev18005703m	arhgef38.L	0	grey	0_0_0_0	0_0_0_0
Xelaev18005705m	ppa1.L	0	grey	0_0_0_0	0_0_0_0
Xelaev18005706m	tet2.L	0	grey	0_0_-1_0	0_0_0_0
Xelaev18005713m	cenpe.L	0	grey	0_0_0_0	0_0_0_0
Xelaev18005714m	LOC108710776	0	grey	0_0_0_0	0_0_0_0
Xelaev18005718m	cisd2.L	0	grey	0_0_0_0	0_0_0_0
Xelaev18005719m	ube2d3.L	0	grey	0_0_0_0	0_0_0_0
Xelaev18005720m	manba.L	0	grey	0_0_0_0	0_0_0_0
Xelaev18005733m	dnajb14.L	0	grey	0_0_0_0	0_0_0_0
Xelaev18005734m	lamtor3.L	0	grey	0_0_0_0	0_0_0_0
Xelaev18005748m	adh5.L	0	grey	0_0_0_0	0_0_0_0
Xelaev18005749m	metap1.L	0	grey	0_0_0_0	0_0_0_0
Xelaev18005752m	tspan5.L	0	grey	0_0_0_0	0_0_0_0
Xelaev18005753m	rap1gds1.L	0	grey	0_0_0_0	0_0_0_0
Xelaev18005760m	LOC108710900	0	grey	0_0_0_0	0_0_0_0
Xelaev18005767m		0	grey	0_0_0_0	0_0_0_0
Xelaev18005777m	ccser1.L	0	grey	0_0_0_0	0_0_0_0
Xelaev18005787m	fam13a.L	0	grey	0_0_0_0	0_0_0_0
Xelaev18005788m	LOC108710975	0	grey	0_0_0_0	0_0_0_0
Xelaev18005790m		0	grey	0_0_0_0	0_0_0_0
Xelaev18005795m	rufy3.S	0	grey	0_0_0_0	0_0_0_0
Xelaev18005799m	abcg2.L	0	grey	0_0_0_0	0_0_0_0
Xelaev18005809m	g3bp2.L	0	grey	0_0_0_0	0_0_0_0
Xelaev18005812m	uso1.L	0	grey	0_0_0_0	0_0_0_0
Xelaev18005818m	btc.L	0	grey	0_0_0_0	0_0_0_0
Xelaev18005838m	cox18.L	0	grey	0_0_0_0	0_0_0_0
Xelaev18005848m	naaa.L	0	grey	0_0_0_0	0_0_0_0
Xelaev18005850m	nup54.L	0	grey	0_0_0_0	0_0_0_0
Xelaev18005851m	scarb2.L	0	grey	0_0_0_0	0_0_0_0
Xelaev18005853m	LOC108711175	0	grey	0_0_0_0	0_0_0_0
Xelaev18005854m	stbd1.L	0	grey	0_0_0_0	0_0_0_0
Xelaev18005858m	shroom3.L	0	grey	0_0_0_0	0_0_0_0
Xelaev18005861m	LOC108711214	0	grey	0_0_0_0	0_0_0_0
Xelaev18005862m	ccni.L	0	grey	0_0_0_0	0_0_0_0
Xelaev18005863m	ccng2.L	0	grey	0_0_0_0	0_0_0_0
Xelaev18005864m	cxcl13.L	0	grey	0_0_0_0	0_0_0_0
Xelaev18005868m	mrpl1.L	0	grey	0_0_0_0	0_0_0_0
Xelaev18005869m	fras1.L	0	grey	0_0_0_0	0_0_0_0
Xelaev18005873m	ptpn9.L	0	grey	0_0_0_0	0_0_0_0
Xelaev18005880m	prc1.2.L	0	grey	0_0_0_0	0_0_0_0
Xelaev18005883m	dctn6.L	0	grey	0_0_0_0	0_0_0_0
Xelaev18005885m	rbpms.L	0	grey	0_0_0_0	0_0_0_0
Xelaev18005886m		0	grey	0_0_0_0	0_0_0_0
Xelaev18005890m	LOC108711322	0	grey	0_0_1_0	0_0_0_0
Xelaev18005891m	gsr.L	0	grey	0_0_0_0	0_0_0_0
Xelaev18005900m	LOC108711362	0	grey	0_0_0_0	0_0_0_0
Xelaev18005902m	coq2.L	0	grey	0_0_0_0	0_0_0_0
Xelaev18005910m	hpse.L	0	grey	0_0_0_0	0_0_0_0
Xelaev18005926m	aff1.L	0	grey	0_0_0_0	0_0_0_0
Xelaev18005929m	klhl8.L	0	grey	0_0_0_0	0_0_0_0
Xelaev18005946m		0	grey	0_0_0_0	0_0_0_0
Xelaev18005950m	cds1.L	0	grey	0_0_0_0	0_0_0_0
Xelaev18005979m		0	grey	0_0_0_0	0_0_0_0
Xelaev18005988m	LOC108711641	0	grey	0_0_0_0	0_0_0_0
Xelaev18005995m		0	grey	0_0_0_0	0_0_0_0
Xelaev18005996m	LOC108711672	0	grey	0_0_0_0	0_0_0_0
Xelaev18006010m	ctu1.L	0	grey	0_0_0_0	0_0_0_0
Xelaev18006057m		0	grey	0_0_0_0	0_0_0_0
Xelaev18006058m		0	grey	0_0_0_0	0_0_0_0
Xelaev18006061m		0	grey	0_0_0_0	0_0_0_0
Xelaev18006063m		0	grey	0_0_0_0	0_0_0_0
Xelaev18006064m	fbn3.L	0	grey	0_0_0_0	0_0_0_0
Xelaev18006074m	lmnb2.L	0	grey	0_0_0_0	0_0_0_0
Xelaev18006078m	mfsd12.L	0	grey	0_0_0_0	0_0_0_0
Xelaev18006083m	dapk3.L	0	grey	0_0_0_0	0_0_0_0
Xelaev18006092m	apba3.L	0	grey	0_0_0_0	0_0_0_0
Xelaev18006094m	tjp3.L	0	grey	0_0_0_0	0_0_0_0
Xelaev18006099m	hmg20b.L	0	grey	0_0_0_0	0_0_0_0
Xelaev18006100m	mydgf.L	0	grey	0_0_0_0	0_0_0_0
Xelaev18006101m	dpp9.L	0	grey	0_0_0_0	0_0_0_0
Xelaev18006105m	plin3.L	0	grey	0_0_0_0	0_0_0_0
Xelaev18006106m	hdgfrp2.L	0	grey	0_0_0_0	0_0_0_0
Xelaev18006107m	ubxn6.L	0	grey	0_0_0_0	0_0_0_0
Xelaev18006109m	sh3gl1.L	0	grey	0_0_0_0	0_0_0_0
Xelaev18006112m	fsd1.L	0	grey	0_0_0_0	0_0_0_0
Xelaev18006114m	ankrd24.L	0	grey	0_0_0_0	0_0_0_0
Xelaev18006118m	b4galt1.1.L	0	grey	0_0_0_0	0_0_0_0
Xelaev18006123m	aptx.L	0	grey	0_0_0_0	0_0_0_0
Xelaev18006124m	kcmf1.L	0	grey	0_0_0_0	0_0_0_0
Xelaev18006130m	paqr3.L	0	grey	0_0_0_0	0_0_0_0
Xelaev18006135m	antxr2.L	0	grey	0_0_0_0	0_0_0_0
Xelaev18006144m	prkg2.L	0	grey	0_0_0_0	0_0_0_0
Xelaev18006148m	pomk.L	0	grey	0_0_0_0	0_0_0_0
Xelaev18006149m	hgsnat.L	0	grey	0_0_0_0	0_0_0_0
Xelaev18006150m	ints10.L	0	grey	0_0_0_0	0_0_0_0
Xelaev18006151m	csgalnact1.L	0	grey	0_0_0_0	0_0_0_-1
Xelaev18006157m		0	grey	0_0_0_0	0_0_0_0
Xelaev18006162m	fut10.L	0	grey	0_0_0_0	0_0_0_0
Xelaev18006164m	LOC108712234	0	grey	0_0_0_0	0_0_0_0
Xelaev18006172m	ubxn8.L	0	grey	0_0_0_0	0_0_0_0
Xelaev18006173m	ppp2cb.L	0	grey	0_0_0_0	0_0_0_0
Xelaev18006181m	dohh.L	0	grey	0_0_0_0	0_0_0_0
Xelaev18006186m	LOC100127338	0	grey	0_0_0_0	0_0_0_0
Xelaev18006187m	rexo1.L	0	grey	0_0_0_0	0_0_0_0
Xelaev18006188m	atp8b3.L	0	grey	0_0_0_0	0_0_0_0
Xelaev18006191m	tcf3.L	0	grey	0_0_0_0	0_0_0_0
Xelaev18006194m	mex3d.L	0	grey	0_0_0_0	0_0_0_0
Xelaev18006196m	LOC108712381	0	grey	0_0_0_0	0_0_0_0
Xelaev18006213m	slc39a3.L	0	grey	0_0_0_0	0_0_0_0
Xelaev18006214m	sgta.L	0	grey	0_0_0_0	0_0_0_0
Xelaev18006220m	pcsk4.L	0	grey	0_0_0_0	0_0_0_0
Xelaev18006223m		0	grey	0_0_0_0	0_0_0_0
Xelaev18006228m	LOC108712502	0	grey	0_0_0_0	0_0_0_0
Xelaev18006229m	gamt.L	0	grey	0_0_0_0	0_0_0_0
Xelaev18006230m	ndufs7.L	0	grey	0_0_0_0	0_0_0_0
Xelaev18006231m	mum1.L	0	grey	0_0_0_0	0_0_0_0
Xelaev18006236m	cirbp.L	0	grey	0_0_0_0	0_0_0_0
Xelaev18006238m		0	grey	0_0_0_0	0_0_0_0
Xelaev18006239m		0	grey	0_0_0_0	0_0_0_0
Xelaev18006241m	atp5d.L	0	grey	0_0_0_0	0_0_0_0
Xelaev18006242m	cbarp.L	0	grey	0_0_0_0	0_0_0_0
Xelaev18006243m	stk11.L	0	grey	0_0_0_0	0_0_0_0
Xelaev18006244m		0	grey	0_0_0_0	0_0_0_0
Xelaev18006246m	hmha1.L	0	grey	0_0_0_0	0_0_0_0
Xelaev18006249m	LOC108696057	0	grey	0_0_0_0	0_0_0_0
Xelaev18006251m	sbno2.L	0	grey	0_0_0_0	0_0_0_0
Xelaev18006252m	tmem259.L	0	grey	0_0_0_0	0_0_0_0
Xelaev18006255m	wdr18.L	0	grey	0_0_0_0	0_0_0_0
Xelaev18006260m	r3hdm4.L	0	grey	0_0_0_0	0_0_0_0
Xelaev18006266m	ptbp1.S	0	grey	0_0_0_0	0_0_0_0
Xelaev18006271m	LOC108712617	0	grey	0_0_0_0	0_0_0_0
Xelaev18006272m	timm10.S	0	grey	0_0_0_0	0_0_0_0
Xelaev18006289m	LOC108712659	0	grey	0_0_0_0	0_0_0_0
Xelaev18006290m	kank3.L	0	grey	0_0_0_0	0_0_0_0
Xelaev18006292m	angptl4.L	0	grey	0_0_0_0	1_0_0_1
Xelaev18006293m	LOC494642	0	grey	0_0_0_0	0_0_0_0
Xelaev18006296m	lonp1.L	0	grey	0_0_0_0	0_0_0_0
Xelaev18006297m	LOC108712702	0	grey	0_0_0_0	0_0_0_0
Xelaev18006300m	ndufa11.L	0	grey	0_0_0_0	0_0_0_0
Xelaev18006301m	vmac.L	0	grey	0_0_0_0	0_0_0_0
Xelaev18006305m	LOC108712762	0	grey	0_0_0_0	0_0_0_0
Xelaev18006306m	LOC108712768	0	grey	0_0_0_0	0_0_0_0
Xelaev18006307m	acsbg2.L	0	grey	0_0_0_0	0_0_0_0
Xelaev18006315m	znf414.L	0	grey	0_-1_0_0	0_0_1_-1
Xelaev18006317m	adamts10.L	0	grey	0_0_0_0	0_0_0_0
Xelaev18006332m	LOC108712822	0	grey	0_0_0_0	0_0_0_0
Xelaev18006335m	LOC108712838	0	grey	0_0_0_0	0_0_0_0
Xelaev18006340m		0	grey	0_0_0_0	0_0_0_0
Xelaev18006341m	dot1l.L	0	grey	0_0_0_0	0_0_0_0
Xelaev18006342m	ap3d1.L	0	grey	0_0_0_0	0_0_0_0
Xelaev18006347m	LOC496053	0	grey	0_0_0_0	0_0_0_0
Xelaev18006354m	LOC108712908	0	grey	0_0_0_0	0_0_0_0
Xelaev18006358m	enc1.2.L	0	grey	0_0_0_0	0_0_0_0
Xelaev18006359m	pex11g.L	0	grey	0_0_0_0	0_0_0_0
Xelaev18006377m	rab3a.L	0	grey	0_0_-1_0	0_0_0_0
Xelaev18006378m	mpv17l2.L	0	grey	0_0_0_0	0_0_0_0
Xelaev18006379m	ifi30.L	0	grey	0_0_0_0	0_0_0_0
Xelaev18006380m	LOC108713027	0	grey	0_0_0_0	0_0_0_0
Xelaev18006392m	LOC108713078	0	grey	0_0_0_0	0_0_0_0
Xelaev18006394m	elavl1.L	0	grey	0_0_0_0	0_0_0_0
Xelaev18006397m	LOC108713086	0	grey	0_0_0_0	0_0_0_0
Xelaev18006450m	LOC108713185	0	grey	0_0_0_0	0_0_0_0
Xelaev18006453m	tpgs1.L	0	grey	0_0_0_0	0_0_0_0
Xelaev18006455m	bsg.L	0	grey	0_0_0_0	0_0_0_0
Xelaev18006458m		0	grey	0_0_0_0	0_0_0_0
Xelaev18006466m	chchd10.L	0	grey	0_0_0_0	0_0_0_0
Xelaev18006468m	LOC108713230	0	grey	0_0_0_0	0_0_0_0
Xelaev18006474m	fkbp8.L	0	grey	0_0_0_0	0_0_0_0
Xelaev18006475m	kxd1.L	0	grey	0_0_0_0	0_0_0_0
Xelaev18006477m	c19orf60.L	0	grey	0_0_0_0	0_0_0_0
Xelaev18006478m	crlf1.L	0	grey	0_0_0_0	0_0_0_0
Xelaev18006482m	crtc1.L	0	grey	0_0_0_0	0_0_0_0
Xelaev18006488m	MGC82221	0	grey	0_0_0_0	0_0_0_0
Xelaev18006493m	tstd2.L	0	grey	0_0_0_0	0_0_0_0
Xelaev18006495m	xpa.L	0	grey	0_0_0_0	0_0_0_0
Xelaev18006496m		0	grey	0_0_0_0	0_0_0_0
Xelaev18006498m	trmo.L	0	grey	0_0_0_0	0_0_0_0
Xelaev18006502m	anp32b.L	0	grey	0_0_0_0	0_0_0_0
Xelaev18006503m	coro2a.L	0	grey	0_0_0_0	0_0_0_0
Xelaev18006504m	kiaa0368.L	0	grey	0_0_0_0	0_0_0_0
Xelaev18006505m	smc2.L	0	grey	0_0_0_0	0_0_0_0
Xelaev18006507m	gng10.L	0	grey	0_0_0_0	0_0_0_0
Xelaev18006509m	ugcg.L	0	grey	0_0_0_0	0_0_0_0
Xelaev18006511m	LOC108713380	0	grey	0_0_0_0	0_0_0_0
Xelaev18006512m	LOC108713381	0	grey	0_0_0_0	0_0_0_0
Xelaev18006513m		0	grey	0_0_0_0	0_0_0_0
Xelaev18006517m	snx30.L	0	grey	0_0_0_0	0_0_0_0
Xelaev18006522m	palm2.L	0	grey	0_0_0_-1	0_0_0_0
Xelaev18006524m	LOC108713387	0	grey	0_0_0_0	0_0_0_0
Xelaev18006525m	dcaf10.L	0	grey	0_0_0_0	0_0_0_0
Xelaev18006526m	slc25a51.L	0	grey	0_0_0_0	0_0_0_0
Xelaev18006528m	LOC108713390	0	grey	0_0_0_0	0_0_0_0
Xelaev18006529m	fbxo10.L	0	grey	0_0_0_0	0_0_0_0
Xelaev18006531m	zbtb5.L	0	grey	0_0_0_0	0_0_0_0
Xelaev18006532m	grhpr.2.L	0	grey	0_0_0_0	0_0_0_0
Xelaev18006535m	LOC108713393	0	grey	0_0_0_0	0_0_0_0
Xelaev18006536m	LOC108713392	0	grey	0_0_0_0	0_0_0_0
Xelaev18006539m	zcchc7.L	0	grey	0_0_0_0	0_0_0_0
Xelaev18006543m	melk.L	0	grey	0_0_0_0	0_0_0_0
Xelaev18006547m	nans.L	0	grey	0_0_0_0	0_0_0_0
Xelaev18006550m	gne.L	0	grey	0_0_0_0	0_0_0_0
Xelaev18006556m	LOC108713396	0	grey	0_0_0_0	0_0_0_0
Xelaev18006557m		0	grey	0_0_1_0	0_0_1_0
Xelaev18006559m	mfsd7.L	0	grey	0_0_0_0	0_0_0_0
Xelaev18006561m	dgkq.L	0	grey	0_0_0_0	0_0_0_0
Xelaev18006565m	LOC108713401	0	grey	0_0_0_0	0_0_0_0
Xelaev18006566m		0	grey	0_0_0_0	0_0_0_0
Xelaev18006567m		0	grey	0_0_0_0	0_0_0_0
Xelaev18006571m	fcho1.L	0	grey	0_0_0_0	0_0_0_0
Xelaev18006572m	MGC85058	0	grey	0_0_0_0	0_0_0_0
Xelaev18006574m	jak3.L	0	grey	0_0_0_0	0_0_0_0
Xelaev18006575m	slc5a5.L	0	grey	0_0_0_0	0_0_0_0
Xelaev18006580m	nr2f6.L	0	grey	0_0_0_0	0_0_0_0
Xelaev18006581m	babam1.L	0	grey	0_0_0_0	0_0_0_0
Xelaev18006584m	use1.L	0	grey	0_0_0_0	0_0_0_0
Xelaev18006586m	sin3b.L	0	grey	0_0_0_0	0_0_0_0
Xelaev18006588m		0	grey	0_0_0_0	0_0_0_0
Xelaev18006589m	haus8.L	0	grey	0_0_0_0	0_0_0_0
Xelaev18006590m	myo9b.L	0	grey	0_0_0_0	0_0_0_0
Xelaev18006591m	LOC108713410	0	grey	0_0_0_0	0_0_0_0
Xelaev18006592m	arl9.L	0	grey	0_0_0_0	0_0_0_0
Xelaev18006597m	rnf170.L	0	grey	0_0_0_0	0_0_0_0
Xelaev18006599m	LOC445863	0	grey	0_0_0_0	0_0_0_0
Xelaev18006600m		0	grey	0_0_0_0	0_0_0_0
Xelaev18006603m	LOC108713416	0	grey	0_0_0_0	0_0_0_0
Xelaev18006613m		0	grey	0_0_0_0	0_0_0_0
Xelaev18006618m	tm6sf2.L	0	grey	0_0_0_0	0_0_0_0
Xelaev18006623m	tmem221.L	0	grey	0_0_0_0	0_0_0_0
Xelaev18006627m	tmem161a.L	0	grey	0_0_0_0	0_0_0_0
Xelaev18006631m	LOC108713429	0	grey	0_0_0_0	0_0_0_0
Xelaev18006638m	ncln.L	0	grey	0_0_0_0	0_0_0_0
Xelaev18006642m	tle2.L	0	grey	0_0_0_0	0_0_0_0
Xelaev18006647m	aes.L	0	grey	0_0_0_0	0_0_0_0
Xelaev18006657m	thap1.L	0	grey	0_0_0_0	0_0_0_0
Xelaev18006662m	ddx49.L	0	grey	0_0_0_0	0_0_0_0
Xelaev18006666m	klf2.L	0	grey	0_0_0_0	0_0_0_0
Xelaev18006668m		0	grey	0_0_0_0	0_0_0_0
Xelaev18006673m	cherp.L	0	grey	0_0_0_0	0_0_0_0
Xelaev18006674m	slc35e1.L	0	grey	0_0_0_0	0_0_0_0
Xelaev18006682m	ndufb6.L	0	grey	0_0_0_0	0_0_0_0
Xelaev18006698m	lpar1.L	0	grey	0_0_0_0	0_0_0_0
Xelaev18006711m	aco1.L	0	grey	0_0_0_0	0_0_0_0
Xelaev18006712m	LOC108713715	0	grey	0_0_0_0	0_0_0_0
Xelaev18006715m	cntln.L	0	grey	0_0_0_0	0_0_0_0
Xelaev18006717m	LOC496320	0	grey	0_0_0_0	0_0_0_0
Xelaev18006720m		0	grey	0_0_0_0	0_0_0_0
Xelaev18006721m	haus6.L	0	grey	0_0_0_0	0_0_0_0
Xelaev18006722m	dennd4c.L	0	grey	0_0_0_0	0_0_0_0
Xelaev18006725m	plin2.L	0	grey	0_0_0_0	0_0_0_0
Xelaev18006729m	acer2.L	0	grey	0_0_0_0	0_0_0_0
Xelaev18006731m	LOC108713831	0	grey	0_0_0_0	0_0_0_0
Xelaev18006732m	LOC108713845	0	grey	0_0_0_0	0_0_0_0
Xelaev18006738m	nipsnap3a.L	0	grey	0_0_0_0	0_0_0_0
Xelaev18006741m	slc44a1.L	0	grey	0_0_0_0	0_0_0_0
Xelaev18006742m	fsd1l.L	0	grey	0_0_0_0	0_0_0_0
Xelaev18006745m	tmem38b.L	0	grey	0_0_0_0	0_0_0_0
Xelaev18006746m	znf462.L	0	grey	0_0_0_0	0_0_0_0
Xelaev18006748m	rad23b.L	0	grey	0_0_0_0	0_0_0_0
Xelaev18006750m	LOC108713909	0	grey	0_0_0_0	0_0_0_0
Xelaev18006752m	mtap.L	0	grey	0_0_0_0	0_0_0_0
Xelaev18006760m	elavl2.L	0	grey	0_0_0_0	0_0_0_0
Xelaev18006764m	caap1.S	0	grey	0_0_0_0	0_0_0_0
Xelaev18006765m	plaa.L	0	grey	0_0_0_0	0_0_0_0
Xelaev18006766m	ift74.L	0	grey	0_0_0_0	0_0_0_0
Xelaev18006771m	c9orf72.L	0	grey	0_0_0_0	0_0_0_0
Xelaev18006795m		0	grey	0_0_0_0	0_0_0_0
Xelaev18006796m	snapc3.L	0	grey	0_0_0_0	0_0_0_0
Xelaev18006797m	ttc39b.L	0	grey	0_0_0_0	0_0_0_0
Xelaev18006798m	LOC108713977	0	grey	0_0_0_0	0_0_0_-1
Xelaev18006801m	zdhhc21.L	0	grey	0_0_0_0	0_0_0_0
Xelaev18006806m	tyrp1.L	0	grey	0_0_0_0	0_0_0_0
Xelaev18006812m	LOC108714090	0	grey	0_0_0_0	0_0_0_-1
Xelaev18006813m		0	grey	0_0_-1_0	0_0_0_0
Xelaev18006816m	kdm4c.L	0	grey	0_0_0_0	0_0_0_0
Xelaev18006817m	uhrf2.L	0	grey	0_0_0_0	0_0_0_0
Xelaev18006818m	kiaa2026.L	0	grey	0_0_0_0	0_0_0_0
Xelaev18006820m	LOC108714207	0	grey	0_0_0_0	0_0_0_0
Xelaev18006821m	ermp1.L	0	grey	0_0_0_0	0_0_0_0
Xelaev18006822m	ric1.L	0	grey	0_0_0_0	0_0_0_0
Xelaev18006823m	LOC108714232	0	grey	0_0_0_0	0_0_0_0
Xelaev18006825m	LOC108714253	0	grey	0_0_0_0	0_0_0_0
Xelaev18006828m	jak2.L	0	grey	0_0_0_0	0_0_0_0
Xelaev18006829m	rcl1.L	0	grey	0_0_0_0	0_0_0_0
Xelaev18006830m	ak3.L	0	grey	0_0_0_0	0_0_0_0
Xelaev18006832m	spata6l.L	0	grey	0_0_0_0	0_0_0_0
Xelaev18006837m		0	grey	0_0_0_0	0_0_0_0
Xelaev18006841m	pum3.L	0	grey	0_0_0_0	0_0_0_0
Xelaev18006846m	smarca2.L	0	grey	0_0_0_0	0_0_0_0
Xelaev18006848m	dmrt2.L	0	grey	0_1_0_0	0_0_0_-1
Xelaev18006852m	dock8.L	0	grey	0_0_0_0	0_0_0_0
Xelaev18006854m	cbwd1.2.L	0	grey	0_0_0_0	0_0_0_0
Xelaev18006857m	LOC108714402	0	grey	0_0_0_0	0_0_0_0
Xelaev18006860m	foxd4l1.1.S	0	grey	0_0_0_0	0_0_0_0
Xelaev18006863m	foxd4l1.2.L	0	grey	0_0_0_0	0_0_0_0
Xelaev18006872m		0	grey	0_0_1_0	0_0_0_0
Xelaev18006876m	apba1.L	0	grey	0_0_0_0	0_0_0_0
Xelaev18006877m	ptar1.L	0	grey	0_0_0_0	0_0_0_0
Xelaev18006885m	tmem2.L	0	grey	0_0_0_0	0_0_0_0
Xelaev18006886m	abhd17b	0	grey	0_0_0_0	0_0_0_0
Xelaev18006887m	c9orf85.L	0	grey	0_0_0_0	0_0_0_0
Xelaev18006899m	trpm6.L	0	grey	0_0_0_0	0_0_0_0
Xelaev18006900m	LOC108714527	0	grey	0_0_0_0	0_0_0_0
Xelaev18006902m	nmrk1.L	0	grey	0_0_0_0	0_0_0_0
Xelaev18006907m	pcsk5.L	0	grey	0_0_0_0	0_0_0_0
Xelaev18006909m	rfk.L	0	grey	0_0_0_0	0_0_0_0
Xelaev18006910m	gcnt1.S	0	grey	0_0_0_0	0_0_0_0
Xelaev18006916m	vps13a.L	0	grey	0_0_0_0	0_0_0_0
Xelaev18006921m	psat1.L	0	grey	0_0_0_0	0_0_0_0
Xelaev18006927m	c15orf40.L	0	grey	0_0_0_0	0_0_0_0
Xelaev18006932m	rmi1.L	0	grey	0_0_0_0	0_0_0_0
Xelaev18006935m	agtpbp1.L	0	grey	0_0_0_0	0_0_0_0
Xelaev18006937m	naa35.L	0	grey	0_0_0_0	0_0_0_0
Xelaev18006938m	golm1.L	0	grey	0_0_0_0	0_0_0_0
Xelaev18006943m	isca1.L	0	grey	0_0_0_0	0_0_0_0
Xelaev18006950m	fbp2.L	0	grey	0_0_0_0	0_0_0_0
Xelaev18006952m	c9orf3.L	0	grey	0_0_0_0	0_0_0_0
Xelaev18006955m	fancc.L	0	grey	0_0_0_0	0_0_0_0
Xelaev18006956m	LOC108714691	0	grey	0_0_0_0	0_0_0_0
Xelaev18006958m	LOC108714706	0	grey	0_0_0_0	0_0_0_0
Xelaev18006967m		0	grey	0_0_0_0	0_0_0_0
Xelaev18006972m		0	grey	0_0_0_0	0_0_0_0
Xelaev18006973m	tdgf1.3.L	0	grey	0_0_0_0	0_0_0_0
Xelaev18006978m	sass6.S	0	grey	0_0_0_0	0_0_0_0
Xelaev18006980m	LOC108714803	0	grey	0_0_0_0	0_0_0_0
Xelaev18006983m	spin1.L	0	grey	0_0_0_0	0_0_0_0
Xelaev18006990m	LOC108714852	0	grey	0_0_0_0	0_0_0_0
Xelaev18007001m	LOC108714854	0	grey	0_0_0_0	0_0_0_0
Xelaev18007003m	sptlc1.L	0	grey	0_0_0_0	0_0_0_0
Xelaev18007004m	LOC108714855	0	grey	0_0_0_0	0_0_0_0
Xelaev18007005m	rabggta.L	0	grey	0_0_0_0	0_0_0_0
Xelaev18007008m		0	grey	0_0_0_0	0_0_0_0
Xelaev18007010m	tm9sf1.S	0	grey	0_0_0_0	0_0_0_0
Xelaev18007012m	LOC108714856	0	grey	0_0_0_0	0_0_0_0
Xelaev18007013m		0	grey	0_0_0_0	0_0_0_0
Xelaev18007019m	emc9.L	0	grey	0_0_0_0	0_0_0_0
Xelaev18007020m	psme1.L	0	grey	0_0_0_0	0_0_0_0
Xelaev18007022m	dcaf11.L	0	grey	0_0_0_0	0_0_0_0
Xelaev18007025m	slc7a8.L	0	grey	0_0_0_0	0_0_0_0
Xelaev18007027m	homez.L	0	grey	0_0_0_0	0_0_0_0
Xelaev18007036m	LOC108714867	0	grey	0_0_0_0	0_0_0_0
Xelaev18007040m	zfhx2.L	0	grey	0_0_0_0	0_0_0_0
Xelaev18007044m	dhrs4.L	0	grey	0_0_0_0	0_0_0_0
Xelaev18007046m	mrpl52.L	0	grey	0_0_0_0	0_0_0_0
Xelaev18007054m	rbm23.S	0	grey	0_0_0_0	0_0_0_0
Xelaev18007055m	prmt5.L	0	grey	0_0_0_0	0_0_0_0
Xelaev18007057m	c14orf93.L	0	grey	0_0_0_0	0_0_0_0
Xelaev18007059m	psmb5.L	0	grey	0_0_0_0	0_0_0_0
Xelaev18007064m	LOC733423	0	grey	0_0_0_0	0_0_0_0
Xelaev18007066m	c14orf119.L	0	grey	0_0_0_0	0_0_0_0
Xelaev18007067m	LOC108714878	0	grey	0_0_0_0	0_0_0_0
Xelaev18007211m	dad1.L	0	grey	0_0_0_0	0_0_0_0
Xelaev18007304m	sall2.L	0	grey	0_0_0_-1	0_0_0_-1
Xelaev18007305m	mettl3.L	0	grey	0_0_0_0	0_0_0_0
Xelaev18007306m	tox4.L	0	grey	0_0_0_0	0_0_0_0
Xelaev18007309m	supt16h.L	0	grey	0_0_0_0	0_0_0_0
Xelaev18007327m	adcy4.L	0	grey	0_0_0_0	0_0_0_0
Xelaev18007329m	LOC108715050	0	grey	0_0_0_0	0_0_0_0
Xelaev18007338m	dnaja4.1.L	0	grey	0_0_0_0	0_0_0_0
Xelaev18007341m	ttc5.L	0	grey	0_0_0_0	0_0_0_0
Xelaev18007343m	lpcat4.L	0	grey	0_0_0_0	0_0_0_0
Xelaev18007345m	emc4.S	0	grey	0_0_0_0	0_0_0_0
Xelaev18007346m	mettl17.L	0	grey	0_0_0_0	0_0_0_0
Xelaev18007349m	tmem55b.L	0	grey	0_0_0_0	0_0_0_0
Xelaev18007376m	parp2.L	0	grey	0_0_0_0	0_0_0_0
Xelaev18007377m	tep1.L	0	grey	0_0_0_0	0_0_0_0
Xelaev18007383m	arhgef40.L	0	grey	0_0_0_0	0_0_0_0
Xelaev18007384m	znf219.L	0	grey	0_0_0_0	0_0_0_0
Xelaev18007386m	morc2.L	0	grey	0_0_0_0	0_0_0_0
Xelaev18007387m	smtn.L	0	grey	0_0_0_0	0_0_0_0
Xelaev18007393m	pole.L	0	grey	0_0_0_0	0_0_0_0
Xelaev18007400m	mtfp1.L	0	grey	0_0_0_0	0_0_0_0
Xelaev18007402m		0	grey	0_0_0_0	0_0_0_0
Xelaev18007404m	tbc1d10a.L	0	grey	0_0_0_0	0_0_0_0
Xelaev18007410m	MGC107841.L	0	grey	0_0_0_0	0_0_0_0
Xelaev18007411m	mtmr3	0	grey	0_0_0_0	0_0_0_0
Xelaev18007416m	nf2.L	0	grey	0_0_0_0	0_0_0_0
Xelaev18007417m	nipsnap1.S	0	grey	0_0_0_0	0_0_0_0
Xelaev18007420m	LOC108715409	0	grey	0_0_0_0	0_0_0_0
Xelaev18007421m	rasl10a.L	0	grey	0_0_0_0	0_0_0_0
Xelaev18007422m	gas2l1.L	0	grey	0_0_0_0	0_0_0_0
Xelaev18007424m	LOC398367	0	grey	0_0_0_0	0_0_0_0
Xelaev18007425m		0	grey	0_0_0_0	0_0_0_0
Xelaev18007426m	rhbdd3.L	0	grey	0_0_0_0	0_0_0_0
Xelaev18007433m	rita1.L	0	grey	0_0_0_0	0_0_0_0
Xelaev18007434m	iqcd.L	0	grey	0_0_0_0	0_0_0_0
Xelaev18007435m	tpcn1.L	0	grey	0_0_0_0	0_0_0_0
Xelaev18007437m	MGC53823	0	grey	0_0_0_0	0_0_0_0
Xelaev18007438m	tbx3.L	0	grey	0_0_0_0	0_0_0_0
Xelaev18007442m	rbm19.L	0	grey	0_0_0_0	0_0_0_0
Xelaev18007448m	sds.L	0	grey	0_0_0_0	0_0_0_0
Xelaev18007449m	plbd2.L	0	grey	0_0_0_0	0_0_0_0
Xelaev18007452m	slc8b1.L	0	grey	0_0_0_0	0_0_0_0
Xelaev18007453m	ficd.L	0	grey	0_0_0_0	0_0_0_0
Xelaev18007455m	ung.L	0	grey	0_0_0_0	0_0_0_0
Xelaev18007456m	usp30.L	0	grey	0_0_0_0	0_0_0_0
Xelaev18007458m	dao.L	0	grey	0_0_0_0	0_0_0_0
Xelaev18007460m	ssh1.L	0	grey	0_0_0_0	0_0_0_0
Xelaev18007465m	nifu-pending	0	grey	0_0_0_0	0_0_0_0
Xelaev18007467m	LOC108715603	0	grey	0_0_0_0	0_0_0_0
Xelaev18007468m	foxn4.L	0	grey	0_0_0_0	0_0_-1_0
Xelaev18007470m	kctd10.L	0	grey	0_0_0_0	0_0_0_0
Xelaev18007473m	mmab.L	0	grey	0_0_0_0	0_0_0_0
Xelaev18007474m	mvk.L	0	grey	0_0_0_0	0_0_0_0
Xelaev18007476m	fam222a.L	0	grey	0_0_0_0	0_0_0_0
Xelaev18007478m	trpv4.L	0	grey	0_0_0_0	0_0_0_0
Xelaev18007479m	LOC494858	0	grey	0_0_0_0	0_0_0_0
Xelaev18007480m	gltp.L	0	grey	0_0_0_0	0_0_0_0
Xelaev18007481m	tchp.L	0	grey	0_0_0_0	0_0_0_0
Xelaev18007484m	ankrd13a.L	0	grey	0_0_0_0	0_0_0_0
Xelaev18007488m	LOC108715673	0	grey	0_0_0_0	0_0_0_0
Xelaev18007490m	LOC108715698	0	grey	0_0_0_0	0_0_0_0
Xelaev18007499m	asphd2.L	0	grey	0_0_0_0	0_0_0_0
Xelaev18007500m	LOC108715768	0	grey	0_0_0_0	0_0_0_0
Xelaev18007501m	hps4.L	0	grey	0_0_0_0	0_0_0_0
Xelaev18007502m	srrd.L	0	grey	0_0_0_0	0_0_0_0
Xelaev18007503m	LOC108715794	0	grey	0_0_0_0	0_0_0_0
Xelaev18007504m	tpst2.L	0	grey	0_0_0_0	0_0_0_0
Xelaev18007507m	LOC108715811	0	grey	0_0_0_0	0_0_0_0
Xelaev18007523m	mn1.L	0	grey	0_0_0_0	0_0_0_0
Xelaev18007525m	pitpnb.2.L	0	grey	0_0_0_0	0_0_0_0
Xelaev18007527m	LOC108715847	0	grey	0_0_0_0	0_0_0_0
Xelaev18007531m		0	grey	0_0_0_0	0_0_0_0
Xelaev18007532m	hscb.L	0	grey	0_0_0_0	0_0_0_0
Xelaev18007536m	prodh.L	0	grey	0_0_0_0	0_0_0_0
Xelaev18007542m	LOC108715919	0	grey	0_0_0_0	0_0_0_0
Xelaev18007543m	cit.L	0	grey	0_0_0_0	0_0_0_0
Xelaev18007544m	ccdc64.L	0	grey	0_0_0_0	0_0_0_0
Xelaev18007548m	pxn.L	0	grey	0_0_0_0	0_0_0_0
Xelaev18007554m	msi1.L	0	grey	0_0_0_0	0_0_0_0
Xelaev18007558m	LOC108716015	0	grey	0_0_0_0	0_0_0_0
Xelaev18007560m	coq5.L	0	grey	0_0_0_0	0_0_0_0
Xelaev18007561m	rnf10.L	0	grey	0_0_0_0	0_0_0_0
Xelaev18007562m	pop5.L	0	grey	0_0_0_0	0_0_0_0
Xelaev18007567m	MGC80034	0	grey	0_0_0_0	0_0_0_0
Xelaev18007569m		0	grey	0_0_0_0	0_0_0_0
Xelaev18007570m	acads.L	0	grey	0_0_0_0	0_0_0_0
Xelaev18007572m	sppl3.L	0	grey	0_0_0_0	0_0_0_0
Xelaev18007573m	hnf1a.S	0	grey	0_0_0_0	0_0_0_0
Xelaev18007575m	rnf185.L	0	grey	0_0_0_0	0_0_0_0
Xelaev18007578m	patz1.L	0	grey	0_0_0_0	0_0_0_0
Xelaev18007579m	drg1.L	0	grey	0_0_0_0	0_0_0_0
Xelaev18007581m	eif4enif1.L	0	grey	0_0_0_0	0_0_0_0
Xelaev18007583m	LOC108716022	0	grey	0_0_0_0	0_0_0_0
Xelaev18007584m	pisd.S	0	grey	0_0_0_0	0_0_0_0
Xelaev18007587m	LOC108716023	0	grey	0_0_0_0	0_0_0_0
Xelaev18007588m	ywhah.L	0	grey	0_0_0_0	0_0_0_0
Xelaev18007591m	gnaz.L	0	grey	0_0_0_0	0_0_0_0
Xelaev18007593m	rab36.L	0	grey	0_0_0_0	0_0_0_0
Xelaev18007594m	bcr.L	0	grey	0_0_0_0	0_0_0_0
Xelaev18007595m	specc1l.L	0	grey	0_0_0_0	0_0_0_0
Xelaev18007597m	LOC100037048	0	grey	0_0_0_0	0_0_0_0
Xelaev18007601m	ggt5.L	0	grey	0_0_0_0	0_0_0_0
Xelaev18007603m	smpd4.L	0	grey	0_0_0_0	0_0_0_0
Xelaev18007606m	med15.L	0	grey	0_0_0_0	0_0_0_0
Xelaev18007607m	sirt4.L	0	grey	0_0_0_0	0_0_0_0
Xelaev18007609m	klhl22.L	0	grey	0_0_0_0	0_0_0_0
Xelaev18007613m	vegt.L	0	grey	0_0_0_0	0_0_0_0
Xelaev18007614m	cabin1.L	0	grey	0_0_0_0	0_0_0_0
Xelaev18007617m	ddt.L	0	grey	0_0_0_0	0_0_0_0
Xelaev18007619m	gstt1.L	0	grey	0_0_0_0	0_0_0_0
Xelaev18007624m	LOC108716036	0	grey	0_0_0_0	0_0_0_0
Xelaev18007630m	LOC108716039	0	grey	0_0_0_0	0_0_0_0
Xelaev18007670m	LOC108716043	0	grey	0_0_0_0	0_0_0_0
Xelaev18007671m	dgcr14.L	0	grey	0_0_0_0	0_0_0_0
Xelaev18007673m	LOC108716045	0	grey	0_0_0_0	0_0_0_0
Xelaev18007676m	LOC108716047	0	grey	0_0_0_0	0_0_0_0
Xelaev18007677m	snap29.L	0	grey	0_0_0_0	0_0_0_0
Xelaev18007678m	pi4ka.L	0	grey	0_0_0_0	0_0_0_0
Xelaev18007680m		0	grey	0_0_0_0	0_0_0_0
Xelaev18007682m	LOC108716049	0	grey	0_0_0_0	0_0_0_0
Xelaev18007683m	ydjc.L	0	grey	0_0_0_0	0_0_0_0
Xelaev18007685m		0	grey	0_0_0_0	0_0_0_0
Xelaev18007689m	ppm1f.L	0	grey	0_0_0_0	0_0_0_0
Xelaev18007690m	mapk1.L	0	grey	0_0_0_0	0_0_0_0
Xelaev18007692m	ypel1.L	0	grey	0_0_0_0	0_0_0_-1
Xelaev18007694m	ufd1l.L	0	grey	0_0_0_0	0_0_0_0
Xelaev18007695m	cdc45.L	0	grey	0_0_0_0	0_0_0_0
Xelaev18007698m	LOC108716052	0	grey	0_0_0_0	0_0_0_0
Xelaev18007702m	tbx1.L	0	grey	0_0_0_0	0_0_0_0
Xelaev18007703m	gnb1l.L	0	grey	0_0_0_0	0_0_0_0
Xelaev18007704m	MGC53924	0	grey	0_0_0_0	0_0_0_0
Xelaev18007708m	arvcf.L	0	grey	0_0_0_0	0_0_0_0
Xelaev18007709m	tango2.S	0	grey	0_0_0_0	0_0_0_0
Xelaev18007710m	LOC108716057	0	grey	0_0_0_0	0_0_0_0
Xelaev18007711m	dgcr8.L	0	grey	0_0_0_0	0_0_0_0
Xelaev18007715m	zdhhc8.L	0	grey	0_0_0_0	0_0_0_0
Xelaev18007718m	golga3.L	0	grey	0_0_0_0	0_0_0_0
Xelaev18007719m	LOC108716097	0	grey	0_0_0_0	0_0_0_0
Xelaev18007728m	noc4l.L	0	grey	0_0_0_0	0_0_0_0
Xelaev18007729m	ep400.L	0	grey	0_0_0_0	0_0_0_0
Xelaev18007743m	stx2.L	0	grey	0_0_0_0	0_0_0_0
Xelaev18007751m	glt1d1.L	0	grey	0_0_0_0	0_0_0_0
Xelaev18007752m	slc15a4.L	0	grey	0_0_0_0	0_0_0_0
Xelaev18007758m	aacs.L	0	grey	0_0_0_0	0_0_0_0
Xelaev18007759m	bri3bp.L	0	grey	0_0_0_0	0_0_0_0
Xelaev18007762m	scarb1.L	0	grey	0_0_0_0	0_0_0_0
Xelaev18007765m	LOC398642	0	grey	0_0_0_0	0_0_0_0
Xelaev18007773m	tctn2.L	0	grey	0_0_0_0	0_0_0_0
Xelaev18007775m	gtf2h3.L	0	grey	0_0_0_0	0_0_0_0
Xelaev18007776m	eif2b1.L	0	grey	0_0_0_0	0_0_0_0
Xelaev18007779m	rilpl1.L	0	grey	0_1_0_0	0_0_0_1
Xelaev18007781m	snrnp35.L	0	grey	0_0_0_0	0_0_0_0
Xelaev18007783m	kmt5a.L	0	grey	0_0_0_0	0_0_0_0
Xelaev18007785m	LOC108716575	0	grey	0_0_0_0	0_0_0_0
Xelaev18007786m	c12orf65.L	0	grey	0_0_0_0	0_0_0_0
Xelaev18007788m	pitpnm2.L	0	grey	0_0_0_0	0_0_0_0
Xelaev18007789m	arl6ip4.L	0	grey	0_0_0_0	0_0_0_0
Xelaev18007790m	ogfod2.L	0	grey	0_0_0_0	0_0_0_0
Xelaev18007792m	abcb9.L	0	grey	0_0_0_0	0_0_0_0
Xelaev18007794m	hip1r.L	0	grey	0_0_0_0	0_0_0_0
Xelaev18007796m	ccdc62.L	0	grey	0_0_0_0	0_0_0_0
Xelaev18007801m	kntc1.L	0	grey	0_0_0_0	0_0_0_0
Xelaev18007805m	clip1.L	0	grey	0_0_0_0	0_0_0_0
Xelaev18007808m	vps33a.L	0	grey	0_0_0_0	0_0_0_0
Xelaev18007809m	diablo.L	0	grey	0_0_0_0	0_0_0_0
Xelaev18007810m	b3gnt4.L	0	grey	0_0_0_0	0_0_0_0
Xelaev18007817m	psmd9.L	0	grey	0_0_0_0	0_0_0_0
Xelaev18007820m	setd1b.L	0	grey	0_0_0_0	0_0_0_0
Xelaev18007821m		0	grey	0_0_0_0	0_0_0_0
Xelaev18007823m	tmem120b.L	0	grey	0_0_0_0	0_0_0_0
Xelaev18007825m	LOC108716807	0	grey	0_0_0_0	0_0_0_0
Xelaev18007826m	kdm2b.L	0	grey	0_0_0_0	0_0_0_0
Xelaev18007828m	rnf34.L	0	grey	0_0_0_0	0_0_0_0
Xelaev18007829m	anapc5.L	0	grey	0_0_0_0	0_0_0_0
Xelaev18007833m		0	grey	0_0_0_0	0_0_0_0
Xelaev18007835m	ift81.L	0	grey	0_0_0_0	0_0_0_0
Xelaev18007843m	LOC108716875	0	grey	0_0_0_0	0_0_0_0
Xelaev18007849m	ppp1cc.L	0	grey	0_0_0_0	0_0_0_0
Xelaev18007851m	aldh2.L	0	grey	0_0_0_0	0_0_0_0
Xelaev18007854m	brap.L	0	grey	0_0_0_0	0_0_0_0
Xelaev18007856m	sh2b3.L	0	grey	0_0_0_0	0_0_0_0
Xelaev18007858m	fam109a.L	0	grey	0_0_0_0	0_0_0_0
Xelaev18007861m	mapkapk5.L	0	grey	0_0_0_0	0_0_0_0
Xelaev18007862m	LOC108716930	0	grey	0_0_0_0	0_0_0_0
Xelaev18007864m	naa25.L	0	grey	0_0_0_0	0_0_0_0
Xelaev18007869m	LOC108716965	0	grey	0_0_0_0	0_0_0_0
Xelaev18007874m	c12orf49.L	0	grey	0_0_0_0	0_0_0_0
Xelaev18007875m	rnft2.L	0	grey	0_0_0_0	0_0_0_0
Xelaev18007879m	fbxw8.L	0	grey	0_0_0_0	0_0_0_0
Xelaev18007880m	tesc.L	0	grey	0_0_0_0	0_0_0_0
Xelaev18007882m	fbxo21.L	0	grey	0_0_0_0	0_0_0_0
Xelaev18007883m	nos1.L	0	grey	0_0_0_0	0_0_0_0
Xelaev18007893m	rfc5.L	0	grey	0_0_0_0	0_0_0_0
Xelaev18007895m	vsig10.L	0	grey	0_0_0_0	0_0_0_0
Xelaev18007898m	pebp1.L	0	grey	0_0_0_0	0_0_0_0
Xelaev18007912m	znrf3.L	0	grey	0_0_0_0	0_0_0_0
Xelaev18007915m	LOC108695672	0	grey	0_0_0_0	0_0_0_0
Xelaev18007917m		0	grey	0_0_0_0	0_0_0_0
Xelaev18007920m	LOC108717141	0	grey	0_0_0_0	0_0_0_0
Xelaev18007921m	dusp18.L	0	grey	0_0_0_0	0_0_0_0
Xelaev18007922m	osbp2.L	0	grey	0_0_0_0	0_0_0_0
Xelaev18007923m	LOC108717174	0	grey	0_0_0_0	0_0_0_0
Xelaev18007924m	LOC108717216	0	grey	0_0_0_0	0_0_0_0
Xelaev18007925m		0	grey	0_0_0_0	0_0_0_0
Xelaev18007926m	LOC108695673	0	grey	0_0_0_0	0_0_0_0
Xelaev18007928m	aifm3.L	0	grey	0_0_0_0	0_0_0_0
Xelaev18007932m	lyrm7.L	0	grey	0_0_0_0	0_0_0_0
Xelaev18007942m	slc27a6.L	0	grey	0_0_0_0	0_0_0_0
Xelaev18007943m	LOC108717258	0	grey	0_0_0_0	0_0_0_0
Xelaev18007946m	slc12a2.L	0	grey	0_0_0_0	0_0_0_0
Xelaev18007948m	prrc1.L	0	grey	0_0_0_0	0_0_0_0
Xelaev18007951m	lmnb1.L	0	grey	0_0_0_0	0_0_0_0
Xelaev18007954m	phax.L	0	grey	0_0_0_0	0_0_0_0
Xelaev18007955m	aldh7a1.L	0	grey	0_0_0_0	0_0_0_0
Xelaev18007962m	cep120.L	0	grey	0_0_0_0	0_0_0_0
Xelaev18007964m	ppic.L	0	grey	0_0_0_0	0_0_0_0
Xelaev18007965m	snx24.L	0	grey	0_0_0_0	0_0_0_0
Xelaev18007966m	snx2.L	0	grey	0_0_0_0	0_0_0_0
Xelaev18007967m	sncaip.L	0	grey	0_0_0_0	0_0_0_0
Xelaev18007970m	lox.L	0	grey	0_0_0_0	0_0_0_0
Xelaev18007971m	srfbp1.L	0	grey	0_0_0_0	0_0_0_0
Xelaev18007973m	hsd17b4.L	0	grey	0_0_0_0	0_0_0_0
Xelaev18007975m	tnfaip8.L	0	grey	0_0_0_0	0_0_0_0
Xelaev18007977m	dmxl1.L	0	grey	0_0_0_0	0_0_0_0
Xelaev18007979m	dtwd2.L	0	grey	0_0_0_0	0_0_0_0
Xelaev18007981m	commd10.L	0	grey	0_0_0_0	0_0_0_0
Xelaev18007985m	LOC108717342	0	grey	0_0_0_0	0_0_0_0
Xelaev18007986m	cdo1.L	0	grey	0_0_0_0	0_0_0_0
Xelaev18007989m	tmed7.L	0	grey	0_0_0_0	0_0_0_0
Xelaev18007992m	ccdc112.L	0	grey	0_0_0_0	0_0_0_0
Xelaev18007995m	pggt1b.L	0	grey	0_0_0_0	0_0_0_0
Xelaev18007996m	trim36.L	0	grey	0_0_0_0	0_0_0_0
Xelaev18007998m	LOC108717345	0	grey	0_0_0_0	0_0_0_0
Xelaev18007999m	ythdc2.L	0	grey	0_0_0_0	0_0_0_0
Xelaev18008003m	dcp2.L	0	grey	0_0_0_0	0_0_0_0
Xelaev18008004m	reep5.L	0	grey	0_0_0_0	0_0_0_0
Xelaev18008005m	srp19.L	0	grey	0_0_0_0	0_0_0_0
Xelaev18008006m	apc.L	0	grey	0_0_0_0	0_0_0_0
Xelaev18008007m	epb41l4a.L	0	grey	0_0_0_0	0_0_0_0
Xelaev18008009m	stard4.L	0	grey	0_0_0_0	0_0_0_0
Xelaev18008014m	slc25a46.L	0	grey	0_0_0_0	0_0_0_0
Xelaev18008019m		0	grey	0_0_0_0	0_0_0_0
Xelaev18008021m	pja2.L	0	grey	0_0_0_0	0_0_0_0
Xelaev18008022m	fer.L	0	grey	0_0_0_0	0_0_0_0
Xelaev18008029m	efna5.L	0	grey	0_0_0_0	0_0_0_0
Xelaev18008032m	nudt12.L	0	grey	0_0_0_0	0_0_0_0
Xelaev18008034m	c5orf30.L	0	grey	0_0_0_0	0_0_0_0
Xelaev18008035m	ppip5k2.L	0	grey	0_0_0_0	0_0_0_0
Xelaev18008037m	pam.L	0	grey	0_0_0_0	0_0_0_0
Xelaev18008039m	slco4c1.L	0	grey	0_0_0_0	0_0_-1_-1
Xelaev18008044m	LOC733208	0	grey	0_0_0_0	0_0_0_0
Xelaev18008046m	rgmb.L	0	grey	0_0_0_0	0_0_0_0
Xelaev18008048m	LOC108717360	0	grey	0_0_0_0	0_0_0_0
Xelaev18008052m	lnpep.L	0	grey	0_0_0_0	0_0_0_0
Xelaev18008053m	erap1.L	0	grey	0_0_0_0	0_0_0_0
Xelaev18008057m	ell2.L	0	grey	0_0_0_0	0_0_0_0
Xelaev18008060m	glrx.L	0	grey	0_0_0_0	0_0_0_0
Xelaev18008065m	ttc37.L	0	grey	0_0_0_0	0_0_0_0
Xelaev18008068m	slf1.L	0	grey	0_0_0_0	0_0_0_0
Xelaev18008069m	kiaa0825.L	0	grey	0_0_0_0	0_0_0_0
Xelaev18008077m	arrdc3.L	0	grey	0_0_0_0	0_0_0_0
Xelaev18008081m	lysmd3.L	0	grey	0_0_0_0	0_0_0_0
Xelaev18008083m	polr3g.L	0	grey	0_0_0_0	0_0_0_0
Xelaev18008084m	mblac2.L	0	grey	0_0_0_0	0_0_0_0
Xelaev18008085m	cetn3.L	0	grey	0_0_0_0	0_0_0_0
Xelaev18008091m	LOC108717489	0	grey	0_0_0_0	0_0_0_0
Xelaev18008092m	ccnh.L	0	grey	0_0_0_0	0_0_0_0
Xelaev18008101m	edil3.L	0	grey	0_0_0_0	0_0_0_0
Xelaev18008104m	vcan.L	0	grey	0_0_0_0	0_0_0_0
Xelaev18008105m	xrcc4.L	0	grey	0_0_0_0	0_0_0_0
Xelaev18008110m	LOC108717585	0	grey	0_0_0_0	0_0_0_0
Xelaev18008116m	msh3.L	0	grey	0_0_0_0	0_0_0_0
Xelaev18008119m	fam151b.L	0	grey	0_0_0_0	0_0_0_0
Xelaev18008120m	zfyve16.L	0	grey	0_0_0_0	0_0_0_0
Xelaev18008121m	ccdc125.L	0	grey	0_0_0_0	0_0_0_0
Xelaev18008122m	rad17.L	0	grey	0_0_0_0	0_0_0_0
Xelaev18008123m	ak6.L	0	grey	0_0_0_0	0_0_0_0
Xelaev18008124m	LOC108717679	0	grey	0_0_0_0	0_0_0_0
Xelaev18008125m	LOC108717687	0	grey	0_0_0_0	0_0_0_0
Xelaev18008131m	smn2.L	0	grey	0_0_0_0	0_0_0_0
Xelaev18008132m	LOC108717709	0	grey	0_0_0_0	0_0_0_0
Xelaev18008140m	ptcd2.L	0	grey	0_0_0_0	0_0_0_0
Xelaev18008142m	LOC399371	0	grey	0_0_0_0	0_0_0_0
Xelaev18008145m	tmem171.L	0	grey	0_0_0_0	0_0_0_0
Xelaev18008153m	ankra2.L	0	grey	0_0_0_0	0_0_0_0
Xelaev18008155m	LOC108717795	0	grey	0_0_0_0	0_0_0_0
Xelaev18008158m	enc1.L	0	grey	0_0_0_0	0_0_0_0
Xelaev18008160m	hexb.L	0	grey	0_0_0_0	0_0_0_0
Xelaev18008161m	gfm2.L	0	grey	0_0_0_0	0_0_0_0
Xelaev18008167m	hmgcr.L	0	grey	0_0_0_0	0_0_0_0
Xelaev18008171m	ankdd1b.L	0	grey	0_0_0_0	0_0_0_0
Xelaev18008172m	poc5.L	0	grey	0_0_0_0	0_0_0_0
Xelaev18008174m	LOC108717898	0	grey	0_0_0_0	0_0_0_0
Xelaev18008175m	f2rl2.L	0	grey	0_0_0_0	0_0_0_0
Xelaev18008176m	f2r.L	0	grey	0_0_0_0	0_0_0_0
Xelaev18008178m	f2rl1.L	0	grey	0_0_0_0	0_0_0_0
Xelaev18008181m		0	grey	0_0_0_0	0_0_0_0
Xelaev18008182m	aggf1.L	0	grey	0_0_0_0	0_0_0_0
Xelaev18008184m	wdr41.L	0	grey	0_0_0_0	0_0_0_0
Xelaev18008186m	tbca.L	0	grey	0_0_0_0	0_0_0_0
Xelaev18008187m	ap3b1.L	0	grey	0_0_0_0	0_0_0_0
Xelaev18008188m	scamp1.L	0	grey	0_0_0_0	0_0_0_0
Xelaev18008189m		0	grey	0_0_0_0	0_0_0_0
Xelaev18008191m	lhfpl2.L	0	grey	0_0_0_0	0_0_0_0
Xelaev18008192m	arsb.L	0	grey	0_0_0_0	0_0_0_0
Xelaev18008194m	dmgdh.L	0	grey	0_0_0_0	0_0_0_0
Xelaev18008195m	bhmt.L	0	grey	0_0_0_0	0_0_0_0
Xelaev18008196m	jmy.L	0	grey	0_0_0_0	0_0_0_0
Xelaev18008207m	cdk7.L	0	grey	0_0_0_0	0_0_0_0
Xelaev18008208m	cenph.L	0	grey	0_0_0_0	0_0_0_0
Xelaev18008213m	ccnb1.L	0	grey	0_0_0_0	0_0_0_0
Xelaev18008214m	slc30a5.L	0	grey	0_0_0_0	0_0_0_0
Xelaev18008215m	pik3r1.S	0	grey	0_0_0_0	0_0_0_0
Xelaev18008224m	nln.L	0	grey	0_0_0_0	0_0_0_0
Xelaev18008225m	sgtb.L	0	grey	0_0_0_0	0_0_0_0
Xelaev18008227m	trappc13.L	0	grey	0_0_0_0	0_0_0_0
Xelaev18008229m	LOC108718117	0	grey	0_0_0_0	0_0_0_0
Xelaev18008230m	ppwd1.L	0	grey	0_0_0_0	0_0_0_0
Xelaev18008232m	cenpk.S	0	grey	0_0_0_0	0_0_0_0
Xelaev18008242m	dimt1.L	0	grey	0_0_0_0	0_0_0_0
Xelaev18008243m	kif2a.L	0	grey	0_0_0_0	0_0_0_0
Xelaev18008246m	LOC108695777	0	grey	0_0_0_0	0_0_0_0
Xelaev18008247m		0	grey	0_0_0_0	0_0_0_0
Xelaev18008248m	LOC108718184	0	grey	0_0_0_0	0_0_0_0
Xelaev18008256m	LOC108718232	0	grey	0_0_0_0	0_0_0_0
Xelaev18008262m	gpbp1.L	0	grey	0_0_0_0	0_0_0_0
Xelaev18008265m	LOC108718310	0	grey	0_0_0_0	0_0_0_0
Xelaev18008266m	map3k1.L	0	grey	0_0_0_0	0_0_0_0
Xelaev18008274m		0	grey	0_0_0_0	0_0_0_0
Xelaev18008278m	plpp1.L	0	grey	0_0_0_0	0_0_0_0
Xelaev18008283m		0	grey	0_0_0_0	0_0_0_0
Xelaev18008286m	ccno.L	0	grey	0_0_0_0	0_0_0_0
Xelaev18008287m	LOC108718385	0	grey	0_0_0_0	0_-1_0_0
Xelaev18008289m	gpx8.L	0	grey	0_0_0_0	0_0_0_0
Xelaev18008294m	LOC108718388	0	grey	0_0_0_0	0_0_0_0
Xelaev18008297m	arl15.L	0	grey	0_0_0_0	0_0_0_0
Xelaev18008301m	fst.L	0	grey	0_0_0_0	0_0_0_0
Xelaev18008302m	LOC108718391	0	grey	0_0_0_0	0_0_0_0
Xelaev18008303m	mocs2.L	0	grey	0_0_0_0	0_0_0_0
Xelaev18008304m	itga2.L	0	grey	0_0_1_0	0_0_0_0
Xelaev18008314m	mrps30.L	0	grey	0_0_0_0	0_0_0_0
Xelaev18008318m	paip1.L	0	grey	0_0_0_0	0_0_0_0
Xelaev18008321m	hmgcs1	0	grey	0_0_0_0	0_0_0_0
Xelaev18008323m	znf131.L	0	grey	0_0_0_0	0_0_0_0
Xelaev18008328m	fbxo4.L	0	grey	0_0_0_0	0_0_0_0
Xelaev18008330m	c5orf51.L	0	grey	0_0_0_0	0_0_0_0
Xelaev18008331m	oxct1.L	0	grey	0_0_0_0	0_0_0_0
Xelaev18008334m	c6.2.L	0	grey	0_0_0_0	0_0_0_0
Xelaev18008336m	prkaa1.L	0	grey	0_0_0_0	0_0_0_0
Xelaev18008338m	ptger4.L	0	grey	0_0_0_0	0_0_0_0
Xelaev18008345m	LOC108718404	0	grey	0_0_0_0	0_0_0_0
Xelaev18008346m		0	grey	0_0_0_0	0_0_0_0
Xelaev18008349m	lifr.L	0	grey	0_0_0_0	0_0_0_0
Xelaev18008352m	wdr70.L	0	grey	0_0_0_0	0_0_0_0
Xelaev18008353m	nup155.L	0	grey	0_0_0_0	0_0_0_0
Xelaev18008357m	nipbl.S	0	grey	0_0_0_0	0_0_0_0
Xelaev18008359m	lmbrd2.L	0	grey	0_0_0_0	0_0_0_0
Xelaev18008360m	skp2.L	0	grey	0_0_0_0	0_0_0_0
Xelaev18008361m	LOC108718411	0	grey	0_0_0_0	0_0_0_0
Xelaev18008366m	ugt3a2.L	0	grey	0_0_0_0	0_0_0_0
Xelaev18008369m	spef2.L	0	grey	0_0_0_0	0_0_0_0
Xelaev18008372m	dnajc21.S	0	grey	0_0_0_0	0_0_0_0
Xelaev18008373m	rad1.L	0	grey	0_0_0_0	0_0_0_0
Xelaev18008374m	brix1.L	0	grey	0_0_0_0	0_0_0_0
Xelaev18008375m	ttc23l.L	0	grey	0_0_0_0	0_0_0_0
Xelaev18008378m	amacr.L	0	grey	0_0_0_0	0_0_0_0
Xelaev18008379m	slc45a2.L	0	grey	0_0_0_0	0_0_0_0
Xelaev18008384m	tars.L	0	grey	0_0_0_0	0_0_0_0
Xelaev18008385m	npr3.L	0	grey	0_0_0_0	0_0_0_0
Xelaev18008392m	pdzd2.L	0	grey	0_0_0_0	0_0_0_0
Xelaev18008398m	lman1.L	0	grey	0_0_0_0	0_0_0_0
Xelaev18008401m	rax.L	0	grey	0_0_0_-1	0_0_0_-1
Xelaev18008405m	LOC108718429	0	grey	0_0_0_0	0_0_0_0
Xelaev18008407m	znf532.L	0	grey	0_0_0_0	0_0_0_0
Xelaev18008410m	nedd4l.L	0	grey	0_0_0_0	0_0_0_0
Xelaev18008413m	LOC108695856	0	grey	0_0_0_0	0_0_0_0
Xelaev18008414m	nars.L	0	grey	0_0_0_0	0_0_0_0
Xelaev18008415m	fech.L	0	grey	0_0_0_0	0_0_0_0
Xelaev18008418m	wdr7.L	0	grey	0_0_0_0	0_0_0_0
Xelaev18008420m	txnl1.L	0	grey	0_0_0_0	0_0_0_0
Xelaev18008427m	rab27b.L	0	grey	0_0_0_0	0_0_0_0
Xelaev18008438m		0	grey	0_0_0_0	0_0_0_0
Xelaev18008445m	ska1.L	0	grey	0_0_0_0	0_0_0_0
Xelaev18008447m	LOC108718602	0	grey	0_0_0_0	0_0_0_0
Xelaev18008449m	elac1.L	0	grey	0_0_0_0	0_0_0_0
Xelaev18008451m	lipg.L	0	grey	0_0_0_0	0_0_0_0
Xelaev18008452m	acaa2.L	0	grey	0_0_0_0	0_0_0_0
Xelaev18008453m	LOC108718627	0	grey	0_0_0_0	0_0_0_0
Xelaev18008455m	cfap53.L	0	grey	0_0_0_0	0_0_0_0
Xelaev18008457m	smad7.L	0	grey	0_0_0_0	0_0_0_0
Xelaev18008463m	LOC108718678	0	grey	0_0_0_0	0_0_0_0
Xelaev18008469m	ier3ip1.L	0	grey	0_0_0_0	0_0_0_0
Xelaev18008472m	katnal2.L	0	grey	0_0_0_0	0_0_0_0
Xelaev18008474m	pias2.L	0	grey	0_0_0_0	0_0_0_0
Xelaev18008477m	LOC108718724	0	grey	0_0_0_0	0_0_0_0
Xelaev18008482m		0	grey	0_0_0_0	0_0_0_0
Xelaev18008485m	c18orf25.L	0	grey	0_0_0_0	0_0_0_0
Xelaev18008486m	fdx1l.L	0	grey	0_0_0_0	0_0_0_0
Xelaev18008489m	atp5a1.L	0	grey	0_0_0_0	0_0_0_0
Xelaev18008492m	epg5.L	0	grey	0_0_0_0	0_0_0_0
Xelaev18008496m	setbp1.L	0	grey	0_0_0_0	0_0_0_0
Xelaev18008513m		0	grey	0_0_0_0	0_0_0_0
Xelaev18008515m	tpgs2.L	0	grey	0_0_0_0	0_0_0_0
Xelaev18008520m	ubap1.L	0	grey	0_0_0_0	0_0_0_0
Xelaev18008522m	LOC108718789	0	grey	0_0_0_0	0_0_0_0
Xelaev18008523m	pigo.L	0	grey	0_0_0_0	0_0_0_0
Xelaev18008524m	vwa5a.2.L	0	grey	0_0_0_0	0_0_0_0
Xelaev18008549m	LOC108718925	0	grey	0_0_0_0	0_0_0_0
Xelaev18008561m		0	grey	0_0_0_0	0_0_0_0
Xelaev18008564m	LOC108718970	0	grey	0_0_0_0	0_0_0_0
Xelaev18008566m	LOC108719051	0	grey	0_0_0_0	0_0_0_0
Xelaev18008567m	LOC108718991	0	grey	0_0_0_0	0_0_0_0
Xelaev18008594m	LOC108719112	0	grey	0_0_0_0	0_0_0_0
Xelaev18008611m	LOC108719175	0	grey	0_0_0_0	0_0_0_0
Xelaev18008612m	LOC108719186	0	grey	0_0_0_0	0_0_0_0
Xelaev18008615m	rgp1.L	0	grey	0_0_0_0	0_0_0_0
Xelaev18008617m	sigmar1.L	0	grey	0_0_0_0	0_0_0_0
Xelaev18008620m	dctn3.L	0	grey	0_0_0_0	0_0_0_0
Xelaev18008622m	dnai1.L	0	grey	0_0_0_0	0_0_0_0
Xelaev18008624m	LOC108719231	0	grey	0_0_0_0	0_0_0_0
Xelaev18008634m	LOC733283	0	grey	0_0_0_0	0_0_0_0
Xelaev18008642m	LOC100158410.L	0	grey	0_0_0_0	0_0_0_0
Xelaev18008644m	LOC108719275	0	grey	0_0_0_0	0_0_0_0
Xelaev18008652m	htra2.S	0	grey	0_0_0_0	0_0_0_0
Xelaev18008653m	aup1.S	0	grey	0_0_0_0	0_0_0_0
Xelaev18008659m	pcgf1.S	0	grey	0_0_0_0	0_0_0_0
Xelaev18008661m	LOC108706468	0	grey	0_0_0_0	0_0_0_0
Xelaev18008662m	MGC69154	0	grey	0_0_0_0	0_0_0_0
Xelaev18008664m	wbp1.S	0	grey	0_0_0_0	0_0_0_0
Xelaev18008665m	ino80b.S	0	grey	0_0_0_0	0_0_0_0
Xelaev18008676m	idh3b.S	0	grey	0_0_0_0	0_0_0_0
Xelaev18008677m		0	grey	0_0_0_0	0_0_0_0
Xelaev18008736m	not.L	0	grey	0_0_0_0	0_0_0_0
Xelaev18008752m	LOC108706479	0	grey	0_0_0_0	0_0_0_0
Xelaev18008753m	mdc13	0	grey	0_0_0_0	0_0_0_0
Xelaev18008754m	dctn1.S	0	grey	0_0_0_0	0_0_0_0
Xelaev18008760m	nat8b.S	0	grey	0_0_0_0	0_0_0_0
Xelaev18008770m	cdc25b.S	0	grey	0_0_0_0	0_0_0_0
Xelaev18008771m	znf638.S	0	grey	0_0_0_0	0_0_0_0
Xelaev18008773m	LOC108706486	0	grey	0_0_0_0	0_0_0_0
Xelaev18008777m	tex261.L	0	grey	0_0_0_0	0_0_0_0
Xelaev18008780m	paip2b.S	0	grey	0_0_0_0	0_0_0_0
Xelaev18008785m	slc4a11.S	0	grey	0_0_0_0	0_0_0_0
Xelaev18008789m	c20orf194.S	0	grey	0_0_0_0	0_0_0_0
Xelaev18008798m		0	grey	0_0_0_0	0_0_0_0
Xelaev18008799m	LOC108706494	0	grey	0_0_0_0	0_0_0_0
Xelaev18008801m	ubox5.S	0	grey	0_0_0_0	0_0_0_0
Xelaev18008811m	rnf24.S	0	grey	0_0_0_0	0_0_0_0
Xelaev18008814m		0	grey	0_0_0_0	0_0_0_0
Xelaev18008815m	LOC108706499	0	grey	0_0_0_0	0_0_0_0
Xelaev18008827m	krcc1.S	0	grey	0_0_0_0	0_0_0_0
Xelaev18008832m	LOC108706506	0	grey	0_0_0_0	0_0_-1_0
Xelaev18008833m	foxi4.2.L	0	grey	0_0_0_0	0_0_0_0
Xelaev18008841m	chmp3.S	0	grey	0_0_0_0	0_0_0_0
Xelaev18008842m	kdm3a.S	0	grey	0_0_0_0	0_0_0_0
Xelaev18008845m	immt.S	0	grey	0_0_0_0	0_0_0_0
Xelaev18008847m	st3gal5.S	0	grey	0_0_0_0	0_0_0_0
Xelaev18008853m	spon2.S	0	grey	0_0_0_0	0_0_1_0
Xelaev18008854m	LOC494997	0	grey	0_0_0_0	0_0_0_0
Xelaev18008857m	maea.S	0	grey	0_0_0_0	0_0_0_0
Xelaev18008861m	slbp.S	0	grey	0_0_0_0	0_0_0_0
Xelaev18008863m	tacc3.S	0	grey	0_0_0_0	0_0_0_0
Xelaev18008867m		0	grey	0_0_0_0	0_0_0_0
Xelaev18008868m	letm1.S	0	grey	0_0_0_0	0_0_0_0
Xelaev18008870m	whsc1.S	0	grey	0_0_0_0	0_0_0_0
Xelaev18008871m	LOC108706515	0	grey	0_0_0_0	0_0_0_0
Xelaev18008873m	LOC108706516	0	grey	0_0_0_0	0_0_0_0
Xelaev18008875m	nat8l.S	0	grey	0_0_0_0	0_0_0_0
Xelaev18008877m	mxd4.S	0	grey	0_0_0_0	0_0_0_0
Xelaev18008881m	LOC495944	0	grey	0_0_1_0	0_0_0_0
Xelaev18008882m	fam193a.S	0	grey	0_0_0_0	0_0_0_0
Xelaev18008883m	tnip2.S	0	grey	0_0_0_0	0_0_0_0
Xelaev18008886m	mfsd10.S	0	grey	0_0_0_0	0_0_0_0
Xelaev18008891m	rgs12.S	0	grey	0_0_0_0	0_0_0_0
Xelaev18008900m	cpz.S	0	grey	0_0_0_0	0_0_0_0
Xelaev18008905m	afap1.S	0	grey	0_0_0_0	0_0_0_0
Xelaev18008909m	tada2b.S	0	grey	0_0_0_0	0_0_0_0
Xelaev18008910m	LOC108706532	0	grey	0_0_0_0	0_0_0_0
Xelaev18008911m	LOC108706534	0	grey	0_0_0_0	0_0_0_0
Xelaev18008916m	LOC108706535	0	grey	0_0_0_0	0_0_0_0
Xelaev18008919m	MGC80343	0	grey	0_0_0_0	0_0_0_0
Xelaev18008925m	stx18.S	0	grey	0_0_0_0	0_0_0_0
Xelaev18008926m	nsg1.S	0	grey	0_0_0_0	0_0_0_0
Xelaev18008930m	tmem128.S	0	grey	0_0_0_0	0_0_0_0
Xelaev18008935m	wdr1.S	0	grey	0_0_0_0	0_0_0_0
Xelaev18008936m	znf518b.S	0	grey	0_0_0_0	0_0_0_0
Xelaev18008938m	hs3st1.S	0	grey	0_0_0_0	0_0_0_0
Xelaev18008941m	LOC108706544	0	grey	0_0_0_0	0_0_0_0
Xelaev18008945m	fbxl5.S	0	grey	0_0_0_0	0_0_0_0
Xelaev18008948m	tapt1.S	0	grey	0_0_0_0	0_0_0_0
Xelaev18008952m	qdpr.S	0	grey	0_0_0_0	0_0_0_0
Xelaev18008959m	lcorl.S	0	grey	0_0_0_0	0_0_0_0
Xelaev18008960m	slit2.S	0	grey	0_0_0_0	0_0_0_-1
Xelaev18008962m	LOC108706552	0	grey	0_0_0_0	0_0_0_0
Xelaev18008963m	ppargc1a.S	0	grey	0_0_0_0	0_0_0_0
Xelaev18008968m	sod3.S	0	grey	0_0_0_0	0_0_0_0
Xelaev18008969m	ccdc149.S	0	grey	0_0_0_0	0_0_0_0
Xelaev18008972m	zcchc4.S	0	grey	0_0_0_0	0_0_0_0
Xelaev18008976m	rbpj.S	0	grey	0_0_0_0	0_0_0_0
Xelaev18008978m	LOC108706560	0	grey	0_0_0_0	0_0_0_0
Xelaev18008986m	LOC108706563	0	grey	0_0_0_0	0_0_0_0
Xelaev18008988m	rell1.S	0	grey	0_0_0_0	0_0_0_0
Xelaev18008998m	ugdh.L	0	grey	0_0_0_0	0_0_0_0
Xelaev18009002m	ube2k.S	0	grey	0_0_0_0	0_0_0_0
Xelaev18009003m	pds5a.S	0	grey	0_0_0_0	0_0_0_0
Xelaev18009005m	rbm47.S	0	grey	0_0_0_0	0_0_0_0
Xelaev18009006m		0	grey	0_0_0_0	0_0_0_0
Xelaev18009007m		0	grey	0_0_0_0	0_0_0_0
Xelaev18009008m		0	grey	0_0_0_0	0_0_0_0
Xelaev18009009m	nsun7.S	0	grey	0_0_0_0	0_0_0_0
Xelaev18009015m	phox2b.S	0	grey	0_0_0_0	0_0_0_0
Xelaev18009016m		0	grey	0_0_0_0	0_0_0_0
Xelaev18009018m	tmem33.S	0	grey	0_0_0_0	0_0_0_0
Xelaev18009019m	slc30a9.S	0	grey	0_0_0_0	0_0_0_0
Xelaev18009022m	atp8a1.S	0	grey	0_0_0_0	0_0_0_0
Xelaev18009030m	commd8.S	0	grey	0_0_0_0	0_0_0_0
Xelaev18009036m	LOC108706584	0	grey	0_0_0_0	0_0_0_0
Xelaev18009039m	zar1.S	0	grey	0_0_0_0	0_0_0_0
Xelaev18009051m	LOC108706588	0	grey	0_0_0_0	0_0_0_0
Xelaev18009057m	fip1l1.S	0	grey	0_0_0_0	0_0_0_0
Xelaev18009059m	chic2.S	0	grey	0_0_0_0	0_0_0_0
Xelaev18009065m		0	grey	0_0_0_0	0_0_0_0
Xelaev18009066m	kit.S	0	grey	0_0_0_0	0_0_0_0
Xelaev18009069m	srd5a3.S	0	grey	0_0_0_0	0_0_0_0
Xelaev18009078m	exoc1.S	0	grey	0_0_0_0	0_0_0_0
Xelaev18009081m	paics.1.S	0	grey	0_0_0_0	0_0_0_0
Xelaev18009082m	ppat.S	0	grey	0_0_0_0	0_0_0_0
Xelaev18009083m	LOC108706598	0	grey	0_0_0_0	0_0_0_0
Xelaev18009085m	LOC108706599	0	grey	0_0_0_0	0_0_0_0
Xelaev18009098m	cnot7.S	0	grey	0_0_0_0	0_0_0_0
Xelaev18009104m		0	grey	0_0_0_0	0_0_0_0
Xelaev18009115m		0	grey	0_0_0_0	0_0_0_0
Xelaev18009119m	lrp2bp.S	0	grey	0_0_0_0	0_0_0_0
Xelaev18009135m	ing2.S	0	grey	0_0_0_0	0_0_0_0
Xelaev18009137m	cdkn2aip.S	0	grey	0_0_0_0	0_0_0_0
Xelaev18009147m	vegfc.S	0	grey	0_0_0_0	0_0_0_0
Xelaev18009150m	gpm6a.S	0	grey	0_0_0_0	0_0_0_0
[truncated: 14,324 more rows]
